# Supplementary material for: Multivalency ensures persistence of a +TIP body at specialized microtubule ends
Source: Nat Cell Biol. 2022 Dec 19;25(1):56–67. doi: 10.1038/s41556-022-01035-2 (PMC9859758; doi:10.1038/s41556-022-01035-2)
Supplement: Supplementary file 3 — Table summarizing materials used and created in this study as well as software packages used. [file 41556_2022_1035_MOESM3_ESM.xlsx]

## Sheet: Supplementary Table 1
	REAGENT or RESOURCE	SOURCE	IDENTIFIER
	Bacterial and virus strains
	BL21(DE3) chemically competent E.coli	Agilent	Cat# 200131
	Mach1 Chemically Competent E.coli	ThermoFisher	Cat# C862003
	Subcloning Efficiency DH5alpha Chemically Competent E.coli	ThermoFisher	Cat# 18265017
	Chemicals, peptides, and recombinant proteins
	6xHis-PreSc-NcKar9N	4	N/A
	6xHis-PreSc-NcKar9N-F288A-F344A	4	N/A
	6xHis-PreSc-NcKar9N-R233A-I237A	this study	N/A
	6xHis-PreSc-NcKar9N-Y363A-R364A	this study	N/A
	6xHis-PreSc-NcKar9N-R233A-I237A-F288A-F344A-Y363A-R364A	this study	N/A
	6xHis-TEV-Kar9	21	N/A
	6xHis-TEV-Kar9-405-644 (Kar9C)	this study	N/A
	6xHis-TEV-Kar9-F292A-L347A	this study	N/A
	6xHis-TEV-Kar9-R237A-N241A	this study	N/A
	6xHis-TEV-Kar9-Y366A-R367A	this study	N/A
	6xHis-TEV-Kar9-R237A-N241A-F292A-L347A-Y366A-R367A	this study	N/A
	6xHis-TEV-Bim1	21	N/A
	Bim1	this study	N/A
	6xHis-TCS-Bik1	38	N/A
	Kar9-GFP	21	N/A
	Bim1-GFP	21	N/A
	6xHis-TEV-mNeonGreen-Bik1	21	N/A
	Experimental models: Organisms/strains
	S. cerevisiae strain CFP-Tub1:TRP1 kar9::HIS3	21 and4	yYB8597, yYB13801, yYB13802
	S. cerevisiae strain CFP-Tub1:TRP1 kar9::Kar9-wt-mNeonGreen:NatNT2	4	yYB16072, yYB16692, yYB16693
	S. cerevisiae strain CFP-Tub1:TRP1 kar9::Kar9-F292A-L347A-mNeonGreen:NatNT2	this study	yYB17157, yYB17157-2, yYB17157-3
	S. cerevisiae strain CFP-Tub1:TRP1 kar9::Kar9-R237A-N241A-mNeonGreen:NatNT2	this study	yYB15739, yYB15739-3, yYB15739-4
	S. cerevisiae strain CFP-Tub1:TRP1 kar9::Kar9-Y366A-R367A-mNeonGreen:NatNT2	this study	yYB16882, yYB16882-2, yYB16882-3
	S. cerevisiae strain CFP-Tub1:TRP1 kar9::Kar9-R237A-N241A-F292A-L347A-Y366A-R367A-mNeonGreen:NatNT2	this study	yYB15741, yYB15741-2, yYB15741-3
	S. cerevisiae strain CFP-Tub1:TRP1 dyn1::HphNT1	this study	yYB16548
	S. cerevisiae strain bik1::HphNT1	this study	yYB17163
	S. cerevisiae strain CFP-Tub1:TRP1 kar9::Kar9-wt-mNeonGreen:NatNT2 dyn1::HphNT1	this study	yYB16101, yYB16102
	S. cerevisiae strain CFP-Tub1:TRP1 kar9::Kar9-wt-mNeonGreen:NatNT2 bik1::HphNT1	this study	yYB16104, yYB16104-2
	S. cerevisiae strain CFP-Tub1:TRP1 kar9::Kar9-R237A-N241A-F292A-L347A-Y366A-R367A-mNeonGreen:NatNT2 bik1::HphNT1	this study	yYB15745
	S. cerevisiae strain CFP-Tub1:TRP1 kar9::Kar9-R237A-N241A-F292A-L347A-Y366A-R367A-mNeonGreen:NatNT2 dyn1::HphNT1	this study	yYB17049
	S. cerevisiae strain CFP-Tub1:TRP1 kar9::Kar9-wt-mNeonGreen:NatNT2 Spc42-mCherry:NatMX4	this study	yYB15980
	S. cerevisiae strain CFP-Tub1:TRP1 kar9::Kar9-R237A-N241A-F292A-L347A-Y366A-R367A-mNeonGreen:NatNT2 Spc42-mCherry:NatMX4	this study	yYB16026
	S. cerevisiae strain CFP-Tub1:TRP1 kar9::Kar9-wt-mNeonGreen:NatNT2 Spc42-mCherry:NatMX4 bik1::HphNT1	this study	yYB16103
	S. cerevisiae strain CFP-Tub1:TRP1 kar9::Kar9-R237A-N241A-F292A-L347A-Y366A-R367A-mNeonGreen:NatNT2 Spc42-mCherry:NatMX4 bik1::HphNT1	this study	yYB16030, yYB16030-2
	S. cerevisiae strain CFP-Tub1:TRP1 kar9::Kar9-F292A-L347A-stop:Ura3 dyn1::HphNT1	this study	yYB17290
	S. cerevisiae strain CFP-Tub1:TRP1 kar9::Kar9-R237A-N241A-stop:Ura3 dyn1::HphNT1	this study	yYB17291
	S. cerevisiae strain CFP-Tub1:TRP1 kar9::Kar9-Y366A R367A-stop:Ura3 dyn1::HphNT1	this study	yYB17292
	S. cerevisiae strain CFP-Tub1:TRP1 kar9::Kar9-R237A-N241A-Y366A-R367A-Stop:URA3 dyn1::HphNT1	this study	yYB17293
	S. cerevisiae strain CFP-Tub1:TRP1 kar9::Kar9-F292A-L347A-Y366A-R367A-Stop:URA3 dyn1::HphNT1	this study	yYB17294
	S. cerevisiae strain CFP-Tub1:TRP1 kar9::Kar9-R237A-N241A-F292A-L347A-Stop:URA3 dyn1::HphNT1	this study	yYB17295
	S. cerevisiae strain CFP-Tub1:TRP1 kar9::Kar9-R237A-N241A-F292A-L347A-Y366A-R367A-Stop:URA3 dyn1::HphNT1	this study	yYB17296
	S. cerevisiae strain CFP-Tub1:TRP1 kar9::Kar9-F292A-L347A-stop:URA3 bik1::hphNT1	this study	yYB17297
	S. cerevisiae strain CFP-Tub1:TRP1 kar9::Kar9-R237A-N241A-stop:URA3 bik1::HphNT1	this study	yYB17298
	S. cerevisiae strain CFP-Tub1:TRP1 kar9::Kar9-Y366A R367A-stop:URA3 bik1::HphNT1	this study	yYB17299
	S. cerevisiae strain CFP-Tub1:TRP1 kar9::Kar9-R237A-N241A-Y366A-R367A-Stop:URA3 bik1::HphNT1	this study	yYB17300
	S. cerevisiae strain CFP-Tub1:TRP1 kar9::Kar9-F292A-L347A-Y366A-R367A-Stop:URA3 bik1::HphNT1	this study	yYB17301
	S. cerevisiae strain CFP-Tub1:TRP1 kar9::Kar9-R237A-N241A-F292A-L347A-Stop:URA3 bik1::HphNT1	this study	yYB17302
	S. cerevisiae strain CFP-Tub1:TRP1 kar9::Kar9-R237A-N241A-F292A-L347A-Y366A-R367A-Stop:URA3 bik1::HphNT1	this study	yYB17303
	S. cerevisiae strain CFP-Tub1:TRP1 bik1::hphNT1 kar9::HIS3	this study	yYB17289
	S. cerevisiae strain CFP-Tub1:TRP1 kar9::GalP-Kar9-F292-L347A-R237A-N241A-Y366A-R367A-mNeonGreen:NatNT2	this study	yYB15767
	S. cerevisiae strain CFP-Tub1:TRP1 kar9::GalP-Kar9-wt-mNeonGreen:NatNT2	this study	yYB15769
	S. cerevisiae strain dam1::Dam1-mNeonGreen:Nat	this study	yYB16833
	S. cerevisiae strain dam1::Dam1-mNeonGreen:Nat ura3::Dam1-mNeonGreen:Nat::Ura3	this study	yYB17111
	S. cerevisiae strain kar9::Kar9-wt-mNeonGreen:NatNT ura3::Kar9-mNeonGreen:Nat::Ura3	this study	yYB17112
	S. cerevisiae strain CFP-Tub1:TRP1 kar9::Kar9-wt-mScarlet:hphNT1 bim1::loxP-mNeonGreen-Bim1	this study	yYB16061
	S. cerevisiae strain CFP-Tub1:TRP1 kar9::Kar9-wt-mScarlet:hphNT1 bik1::loxP-mNeonGreen-Bim1	this study	yYB16062
	S. cerevisiae strain GFP-Tub1:LEU2 kar9::Kar9-wt-mKate:KanMX	this study	yYB16077
	Recombinant DNA
	PSPCm2-6xHis-PreSc-NcKar9N	4	SE23_042
	PSPCm2-6xHis-PreSc-NcKar9N-F288A-F344A	4	SE23_043
	PSPCm2-6xHis-PreSc-NcKar9N-R233A-I237A	this study	SE23_044
	PSPCm2-6xHis-PreSc-NcKar9N-Y363A-R364A	this study	SE23_045
	PSPCm2-6xHis-PreSc-NcKar9N-R233A-I237A-F288A-F344A-Y363A-R364A	this study	SE23_049
	pACE-6xHis-TEV-coKar9	21	MC23_116
	pACE-6xHis-TEV-coKar9-405-644	this study	SE23_005/pYB2412
	pACE-6xHis-TEV-Kar9-F292A-L347A	this study	SE23_001/pYB2334
	pACE-6xHis-TEV-Kar9-R237A-N241A	this study	SE23_002/pYB2335
	pACE-6xHis-TEV-Kar9-Y366A-R367A	this study	SE23_003/pYB2336
	pACE-6xHis-TEV-Kar9-R237A-N241A-F292A-L347A-Y366A-R367A	this study	SE23_004/pYB2337
	pET3d-6xHis-TEV-Bim1	21	MC23_026
	pET3d-Bim1	this study	MC23_008
	PSTCm1-6xHis-TCS-Bik1	38	MC23_006
	pACE-6xHis-TEV-mNeonGreen-Bik1	this study	SE23_051/pYB2651
	Primers
	GTCATCCGCATCGCATATACC	this study	Kar9-Pro-F
	ACACTGCGTGAATGACCTTAC	this study	Kar9-Ter-R
	CTCCGGCAGAAGATATTTTATCAgcaAAGTTCTTGgcgCTAAAAAAAAATATCCCTCCAATTG	this study	Kar9-R237A-N241A-F
	CAATTGGAGGGATATTTTTTTTTAGcgcCAAGAACTTtgcTGATAAAATATCTTCTGCCGGAG	this study	Kar9-R237A-N241A-R
	CGAGCTGATAATGAAAGATTATAGAgctATGAATTCAGAGTTTAGGGAATTG	this study	Kar9-F292A-F
	CAATTCCCTAAACTCTGAATTCATagcTCTATAATCTTTCATTATCAGCTCG	this study	Kar9-F292A-R
	GTATACCAAAGATATCACTATAAGGgccGAGAGGCAATTGGAGAGAAAATC	this study	Kar9-L347A-F
	GATTTTCTCTCCAATTGCCTCTCggcCCTTATAGTGATATCTTTGGTATAC	this study	Kar9-L347A-R
	CTGTTTCTAAGACATTCAATATTATTgccgcaGCATTGGAATTCTCACTTTTGGACGC	this study	Kar9-Y366A-R367A-F
	GCGTCCAAAAGTGAGAATTCCAATGCtgcggcAATAATATTGAATGTCTTAGAAACAG	this study	Kar9-Y366A-R367A-R
	TAACTCGAGAGATCCGG	this study	pACE-F
	TCCCTGGAAATACAGGT	this study	pACE-R
	ACCTGTATTTCCAGGGAGATAATGATGGACCCAGATC	this study	pACE-Kar9-F
	CCGGATCTCTCGAGTTAATAAGTTGGGGTTTTATCTAAAC	this study	pACE-Kar9-R
	ACCTGTATTTCCAGGGAGCCAGTAACAAAATCGCCACAAGC	this study	pACE-coKar9-405-F
	CCGGATCTCTCGAGTTATCAATAGGTCGGGGTTTTATCC	this study	pACE-coKar9-R
	TAACAAAGCCCGAAAGGAAGC	this study	pACE-mNG-Nterm-bb-F
	CCCCGACCCTCCAGATCCACCTG	this study	pACE-mNG-Nterm-bb-R
	GTTCAGGTGGATCTGGAGGGTCGGGGGATAGATATCAAAGAAAGATAGG	this study	pACE-mNG-Bik1-F
	CTCAGCTTCCTTTCGGGCTTTGTTAGAAGAACTGCTGGTTGTCAGGATTG	this study	pACE-mNG-Bik1-R
	GTATGCTATACGAAGTTATTAGGATGGTATCAAAAGGAGAAGAAGACAATATGG	this study	loxP-mNeonGreen-F
	CCATATTGTCTTCTTCTCCTTTTGATACCATCCTAATAACTTCGTATAGCATAC	this study	loxP-mNeonGreen-R
	CTGTTAATTAACCCGGGGATCCGTCGACCTTTATACAACTCGTCCATGCCCATAACATC	this study	mNeonGreen-linker-R
	GATAATATTCCACCAAATCAGGGACGAAGCAAACCCTTAATATAACTTCGTATAATG	this study	Bim1-loxP-F
	GGTCGACGGATCCCCGGGTTAATTAACAGTAAAGGAGAAGAACTTTTCACTGGACTCGAGATGAGTGCGGGTATCGGAGAATCACGTACAGAGTTG	this study	Linker-Bim1-F
	GGCTGGCTGTGTATGCGTTTGAAATACCAACCCTTAATATAACTTCGTATAATG	this study	Bik1-loxP-F
	CGACGGATCCCCGGGTTAATTAACAGTAAAGGAGAAGAACTTTTCACTGGACTCGAGATGGATAGATATCAAAGAAAGATAGGATGTTTCATAC	this study	Linker-Bik1-F
	GAAAAAAAAATAAATACAAGGCCCCCCTTCAGAGGTGACGGTGCTGGTTTAATTAACATG	this study	Dam1-NG-F
	CATGTTAATTAAACCAGCACCGTCACCTCTGAAGGGGGGCCTTGTATTTATTTTTTTTTC	this study	Dam1-NG-R
	GGAGGATAATTCTTTGGTTGGGTTGGGCGTAGCACAGGAAACAGCTATGACCATGC	this study	Dam1T-NG-R
	GGGGGCCGCGGGGCACATTTACATAATTTAAACTTG	this study	Sac2-Dam1Pro-F
	GGGGGGCTCGAGCATTCATGACTCGCATAGTGGCAC	this study	Xho1-Dam1Ter-R
	GGGGGCCGCGGGTCATCCGCATCGCATATACCCATTC	this study	Sac2-Kar9Pro-F
	GGGGGGCTCGAGACACTGCGTGAATGACCTTACCGTTG	this study	Xho1-Kar9Ter-R
	GAAATATAAGCGCATTATGAAAAACTTTCGTGCTATGATGAATGAAATCAAAGATCTGAAAATTG	this study	NcKar9-F288A-F
	CAATTTTCAGATCTTTGATTTCATTCATCATAGCACGAAAGTTTTTCATAATGCGCTTATATTTC	this study	NcKar9-F288A-R
	GATGACCTGGCACAGACCATTAAGGATCGCGCAAACAGCCAGCTGGCAAAGAAGAGCAAG	this study	NcKar9-F343A-F
	CTTGCTCTTCTTTGCCAGCTGGCTGTTTGCGCGATCCTTAATGGTCTGTGCCAGGTCATC	this study	NcKar9-F343A-R
	CTTTAGCCCGGTGGAGGAGAGCTTAAGCGCTAAATTTCTGGCTCTGAAACGCAATATTCCGCCTATTGAAC	this study	NcKar9-R233A-I237A-F
	GTTCAATAGGCGGAATATTGCGTTTCAGAGCCAGAAATTTAGCGCTTAAGCTCTCCTCCACCGGGCTAAAG	this study	NcKar9-R233A-I237A-R
	GATTATTACAAAAACCTTTAACATCATTGCTGCCGCCCTGGAATTTAGTCTGCTGGACGCCGG	this study	NcKar9-Y363A-R364A-F
	CCGGCGTCCAGCAGACTAAATTCCAGGGCGGCAGCAATGATGTTAAAGGTTTTTGTAATAATC	this study	NcKar9-Y363A-R364A-R
	Software and algorithms
	ImageJ 1.53/Fiji 2.3.0	50	https://fiji.sc/
	softWoRX 6.5.2	Cytiva	N/A
	Prism 9	GraphPad	https://www.graphpad.com/
	Excel 16	Microsoft	https://www.office.com/
	PyMOL 2.5	Schrödinger	https://www.schrodinger.com/products/pymol
	ASTRA 6	Wyatt Technology	https://www.wyatt.com/products/software/astra.html
	Global3	Applied Photophysics	https://www.photophysics.com/support-and-service/documents-and-software/global-3-thermal-global-analysis-software
	VisiView 5	Visitron Systems Gmbh	https://www.visitron.de/products/visiviewr-software.html
	CLC Genomics Workbench 20	Qiagen	https://www.qiagen.com/us/products/discovery-and-translational-research/next-generation-sequencing/informatics-and-data/analysis-and-visualization/clc-genomics-workbench/
	Matlab R2019b	MathWorks	https://www.mathworks.com/products/matlab.html
	flDPnn	52	http://biomine.cs.vcu.edu/servers/flDPnn/
