# Supplementary material for: Multivalency ensures persistence of a +TIP body at specialized microtubule ends
Source: Nat Cell Biol. 2022 Dec 19;25(1):56–67. doi: 10.1038/s41556-022-01035-2 (PMC9859758; doi:10.1038/s41556-022-01035-2)
Supplement: Source Data Fig. 1 — Numerical source data Fig. 1. [file 41556_2022_1035_MOESM13_ESM.xlsx]

## Sheet: Tabelle1
D		Kar9+Bim1+Bik1									Kar9+Bim1									Kar9+Bik1
			Protein [μM]
			0.1	0.25	0.5	1	2.5	5	10			0.1	0.25	0.5	1	2.5	5	10			0.1	0.25	0.5	1	2.5	5	10
	NaCl [mM]	150	0	0	0	0	1	1	1		150	0	0	0	1	1	1	1		200	0	0	0	0	1	1	1
		175	0	0	0	1	1	1	1		175	0	0	0	1	1	1	1		225	0	0	0	0	1	1	1
		200	0	0	0	1	1	1	1		200	0	0	0	0	1	1	1		250	0	0	0	0	1	1	1
		225	0	0	0	1	1	1	1		225	0	0	0	0	1	1	1		275	0	0	0	0	1	1	1
		250	0	0	0	0	1	1	1		250	0	0	0	0	1	1	1		300	0	0	0	0	0	1	1
		275	0	0	0	0	1	1	1		275	0	0	0	0	0	1	1		325	0	0	0	0	0	1	1
		300	0	0	0	0	1	1	1		300	0	0	0	0	0	1	1		350	0	0	0	0	0	1	1
		325	0	0	0	0	1	1	1		325	0	0	0	0	0	0	1		375	0	0	0	0	0	1	1
		350	0	0	0	0	1	1	1		350	0	0	0	0	0	0	0		400	0	0	0	0	0	1	1
		375	0	0	0	0	0	1	1		375	0	0	0	0	0	0	0		425	0	0	0	0	0	0	1
		400	0	0	0	0	0	1	1		400	0	0	0	0	0	0	0
		425	0	0	0	0	0	1	1		425	0	0	0	0	0	0	0
		1 = phase separation		0 = soluble
E
	Kar9-Bim1			Bik1-Kar9-Bim1			Bik1
	R (um)	Tau (s)		R (um)	Tau (s)		R (um)	Tau (s)
	2.651	328.515		1.82	15.9515		3.745	8.06452
				1.71	20.1776		4.601	7.85546
				2.14	32.4781		6.25	16.6834
				1.925	10.636		6.205	16.6861
				2.245	10		4	7.57576
				2.354	16.728		3.424	5.7971
				2.14	34.3879		4.225	5.05306
				2.14	32.2373		5.5	13.8485
				2.14	31.7158		6.69	15.4464
				1.819	28.6041
