# Supplementary material for: Multivalency ensures persistence of a +TIP body at specialized microtubule ends
Source: Nat Cell Biol. 2022 Dec 19;25(1):56–67. doi: 10.1038/s41556-022-01035-2 (PMC9859758; doi:10.1038/s41556-022-01035-2)
Supplement: Source Data Fig. 2 — Numerical source data Fig. 2. [file 41556_2022_1035_MOESM15_ESM.xlsx]

## Sheet: Tabelle1
B		Kar9-WT+Bim1+Bik1									Kar9-WT+Bim1									Kar9C+Bim1+Bik1									Kar9C+Bim1
			Protein [μM]
			0.1	0.25	0.5	1	2.5	5	10			0.1	0.25	0.5	1	2.5	5	10			0.1	0.25	0.5	1	2.5	5	10			0.1	0.25	0.5	1	2.5	5	10
	NaCl [mM]	150	0	0	0	0	1	1	1		150	0	0	0	1	1	1	1		150	0	0	0	0	1	1	1		150	0	0	0	0	0	1	1
		175	0	0	0	1	1	1	1		175	0	0	0	1	1	1	1		175	0	0	0	0	1	1	1		175	0	0	0	0	0	1	1
		200	0	0	0	1	1	1	1		200	0	0	0	0	1	1	1		200	0	0	0	0	1	1	1		200	0	0	0	0	0	0	1
		225	0	0	0	1	1	1	1		225	0	0	0	0	1	1	1		225	0	0	0	0	0	1	1		225	0	0	0	0	0	0	0
		250	0	0	0	0	1	1	1		250	0	0	0	0	1	1	1		250	0	0	0	0	0	1	1		250	0	0	0	0	0	0	0
		275	0	0	0	0	1	1	1		275	0	0	0	0	0	1	1		275	0	0	0	0	0	1	1		275	0	0	0	0	0	0	0
		300	0	0	0	0	1	1	1		300	0	0	0	0	0	1	1		300	0	0	0	0	0	1	1		300	0	0	0	0	0	0	0
		325	0	0	0	0	1	1	1		325	0	0	0	0	0	0	1		325	0	0	0	0	0	0	1		325	0	0	0	0	0	0	0
		350	0	0	0	0	1	1	1		350	0	0	0	0	0	0	0		350	0	0	0	0	0	0	1		350	0	0	0	0	0	0	0
		375	0	0	0	0	0	1	1		375	0	0	0	0	0	0	0		375	0	0	0	0	0	0	0		375	0	0	0	0	0	0	0
		400	0	0	0	0	0	1	1		400	0	0	0	0	0	0	0		400	0	0	0	0	0	0	0		400	0	0	0	0	0	0	0
		425	0	0	0	0	0	1	1		425	0	0	0	0	0	0	0		425	0	0	0	0	0	0	0		425	0	0	0	0	0	0	0
		1 = phase separation		0 = soluble
D		dRI						MW
		Volume (mL)	NcKar9N-WT	NcKar9N-α ̶	NcKar9N-β ̶	NcKar9N-γ ̶		Volume (mL)	NcKar9N-WT	NcKar9N-α ̶	NcKar9N-β ̶	NcKar9N-γ ̶
		-0.191193	0.000882	-0.000161	0.00139	0.000741		10.8481	126.958
		-0.183299	0.00087	-0.000188	0.00139	0.000736		10.8565	126.846
		-0.175404	0.000867	-0.000208	0.00139	0.000735		10.8649	126.658
		-0.167509	0.000856	-0.000227	0.00138	0.000734		10.8733	126.43
		-0.159614	0.000844	-0.000245	0.00137	0.000731		10.8818	126.139
		-0.151719	0.000843	-0.000261	0.00137	0.000727		10.8902	125.762
		-0.143825	0.000835	-0.000277	0.00137	0.000724		10.8986	125.337
		-0.13593	0.00082	-0.000296	0.00136	0.000724		10.907	124.896
		-0.128035	0.000816	-0.000314	0.00135	0.000721		10.9154	124.463
		-0.12014	0.000812	-0.000327	0.00135	0.000719		10.9238	124.055
		-0.112245	0.000809	-0.00034	0.00134	0.000716		10.9323	123.619
		-0.104351	0.0008	-0.000348	0.00134	0.000712		10.9407	123.147
		-0.0964559	0.000799	-0.000353	0.00134	0.00071		10.9491	122.654
		-0.0885611	0.000796	-0.000362	0.00134	0.000709		10.9575	122.243
		-0.0806663	0.000787	-0.000368	0.00134	0.000706		10.9659	121.705
		-0.0727715	0.000783	-0.000374	0.00133	0.0007		10.9743	121.143
		-0.0648767	0.000781	-0.000386	0.00133	0.000698		10.9828	120.676
		-0.0569819	0.000774	-0.000392	0.00132	0.000695		10.9912	120.238
		-0.0490871	0.000774	-0.000398	0.00132	0.000692		10.9996	119.832
		-0.0411923	0.000772	-0.000406	0.00132	0.000686		11.008	119.399
		-0.0332975	0.000766	-0.000411	0.00132	0.000685		11.0164	118.95
		-0.0254027	0.000764	-0.000419	0.00131	0.000686		11.0249	118.501
		-0.0175079	0.000761	-0.000426	0.00131	0.000686		11.0333	118.05
		-0.00961307	0.000751	-0.000427	0.0013	0.000683		11.0417	117.622
		-0.00171826	0.000744	-0.000429	0.00129	0.00068		11.0501	117.227
		0.00617654	0.000743	-0.000432	0.00129	0.000672		11.0585	116.814
		0.0140713	0.000743	-0.000437	0.00129	0.000669		11.0669	116.415
		0.0219661	0.000741	-0.000442	0.00129	0.000668		11.0754	116.027
		0.0298609	0.000736	-0.000446	0.00129	0.000666		11.0838	115.634
		0.0377557	0.000735	-0.000449	0.00128	0.000663		11.0922	115.248
		0.0456505	0.000729	-0.000453	0.00127	0.00066		11.1006	114.926
		0.0535453	0.000723	-0.000453	0.00127	0.000657		11.109	114.58
		0.0614401	0.000715	-0.000453	0.00126	0.000656		11.1174	114.276
		0.0693349	0.000709	-0.000455	0.00126	0.000653		11.1259	113.937
		0.0772297	0.000702	-0.000457	0.00125	0.000649		11.1343	113.564
		0.0851245	0.000698	-0.000456	0.00125	0.000646		11.1427	113.142
		0.0930193	0.000696	-0.000457	0.00125	0.000642		11.1511	112.725
		0.100914	0.000695	-0.000457	0.00124	0.000636		11.1595	112.331
		0.108809	0.000692	-0.000459	0.00124	0.000635		11.1679	111.954
		0.116704	0.000682	-0.000456	0.00123	0.000634		11.1764	111.579
		0.124599	0.000678	-0.000453	0.00122	0.000623		11.1848	111.196
		0.132493	0.000675	-0.000453	0.00122	0.000616		11.1932	110.849
		0.140388	0.000665	-0.000446	0.00121	0.000612		11.2016	110.518
		0.148283	0.000658	-0.000446	0.00121	0.000609		11.21	110.173
		0.156178	0.000661	-0.000445	0.00121	0.000604		11.2185	109.861
		0.164073	0.000663	-0.000443	0.0012	0.0006		11.2269	109.555
		0.171967	0.000663	-0.000442	0.00119	0.000596		11.2353	109.251
		0.179862	0.000662	-0.000442	0.00119	0.000589		11.2437	108.895
		0.187757	0.000661	-0.000442	0.00118	0.000586		11.2521	108.565
		0.195652	0.000659	-0.000441	0.00118	0.000585		11.2605	108.269
		0.203547	0.000651	-0.000441	0.00118	0.000584		11.269	107.951
		0.211441	0.000645	-0.000442	0.00117	0.000582		11.2774	107.635
		0.219336	0.000643	-0.000436	0.00117	0.000578		11.2858	107.3
		0.227231	0.000636	-0.000429	0.00116	0.000572		11.2942	106.92
		0.235126	0.000628	-0.000427	0.00116	0.000567		11.3026	106.57
		0.243021	0.000623	-0.000427	0.00115	0.000563		11.311	106.251
		0.250915	0.000616	-0.000426	0.00115	0.000558		11.3195	105.991
		0.25881	0.000608	-0.000426	0.00114	0.000553		11.3279	105.7
		0.266705	0.000602	-0.000425	0.00113	0.000551		11.3363	105.199
		0.2746	0.000594	-0.000422	0.00112	0.000548
		0.282495	0.000589	-0.000419	0.00111	0.000543
		0.290389	0.000584	-0.000411	0.00111	0.000537		13.0618		61.4654
		0.298284	0.000578	-0.00041	0.0011	0.000531		13.0703		60.5064
		0.306179	0.000571	-0.000407	0.0011	0.000526		13.0787		59.648
		0.314074	0.000561	-0.000403	0.00109	0.000521		13.0871		58.8669
		0.321969	0.000549	-0.000403	0.00109	0.000517		13.0955		58.174
		0.329863	0.000544	-0.000402	0.00108	0.000513		13.1039		57.5592
		0.337758	0.000539	-0.0004	0.00108	0.000504		13.1123		57.0616
		0.345653	0.000531	-0.000399	0.00107	0.000497		13.1208		56.5984
		0.353548	0.000531	-0.000397	0.00106	0.000496		13.1292		56.1346
		0.361443	0.000525	-0.000387	0.00106	0.000491		13.1376		55.7001
		0.369337	0.000518	-0.000384	0.00105	0.000485		13.146		55.3049
		0.377232	0.000514	-0.00038	0.00104	0.000483		13.1544		54.9413
		0.385127	0.000505	-0.000374	0.00104	0.000479		13.1628		54.5836
		0.393022	0.000497	-0.000369	0.00103	0.000474		13.1713		54.2508
		0.400917	0.000493	-0.000366	0.00103	0.00047		13.1797		53.9529
		0.408811	0.000485	-0.000365	0.00102	0.000464		13.1881		53.6497
		0.416706	0.000478	-0.000365	0.00101	0.000457		13.1965		53.3776
		0.424601	0.000471	-0.000364	0.000995	0.000456		13.2049		53.1252
		0.432496	0.000465	-0.000362	0.00099	0.000455		13.2133		52.8935
		0.440391	0.000455	-0.000359	0.000985	0.000453		13.2218		52.6721
		0.448285	0.000446	-0.000353	0.000977	0.000447		13.2302		52.4665
		0.45618	0.000444	-0.000348	0.000967	0.000444		13.2386		52.2775
		0.464075	0.000442	-0.000343	0.000964	0.000441		13.247		52.1011
		0.47197	0.000431	-0.000339	0.000958	0.000436		13.2554		51.9911
		0.479865	0.000424	-0.000335	0.000951	0.00043		13.2639		51.8013
		0.487759	0.000416	-0.000333	0.000947	0.000427		13.2723		51.5831
		0.495654	0.000409	-0.000331	0.000937	0.000419		13.2807		51.4044
		0.503549	0.000407	-0.000331	0.000924	0.000415		13.2891		51.2128
		0.511444	0.000402	-0.000323	0.000915	0.000414		13.2975		51.0238
		0.519339	0.000392	-0.000317	0.000906	0.000412		13.3059		50.8378
		0.527233	0.000381	-0.000316	0.000897	0.00041		13.3144		50.6632
		0.535128	0.000368	-0.000315	0.000891	0.000408		13.3228		50.5099
		0.543023	0.000358	-0.000312	0.000884	0.000407		13.3312		50.3591
		0.550918	0.000354	-0.000305	0.000877	0.000405		13.3396		50.2127
		0.558813	0.00035	-0.000301	0.000872	0.000398		13.348		50.0807
		0.566707	0.000345	-0.000298	0.000868	0.000392		13.3564		49.9495
		0.574602	0.000344	-0.000295	0.000859	0.00039		13.3649		49.8163
		0.582497	0.000338	-0.000294	0.00085	0.000387		13.3733		49.7058
		0.590392	0.000329	-0.00029	0.000843	0.000384		13.3817		49.6344
		0.598287	0.000325	-0.000284	0.000835	0.000385		13.3901		49.5478
		0.606181	0.000319	-0.00028	0.000827	0.000384		13.3985		49.4501
		0.614076	0.000316	-0.000277	0.000818	0.000383		13.4069		49.3717
		0.621971	0.00031	-0.000275	0.000812	0.000382		13.4154		49.2899
		0.629866	0.000303	-0.000274	0.000808	0.000378		13.4238		49.2352
		0.637761	0.0003	-0.000273	0.000802	0.000377
		0.645655	0.000293	-0.000269	0.000794	0.000376
		0.65355	0.000284	-0.000264	0.000787	0.000374		11.5972			103.81
		0.661445	0.00028	-0.000262	0.000778	0.000371		11.6056			102.656
		0.66934	0.000273	-0.000257	0.00077	0.000369		11.6141			101.652
		0.677235	0.000265	-0.000255	0.000763	0.000364		11.6225			100.71
		0.685129	0.000258	-0.000251	0.000752	0.000363		11.6309			99.7998
		0.693024	0.00025	-0.000244	0.000741	0.000362		11.6393			98.9135
		0.700919	0.000247	-0.000237	0.000734	0.000359		11.6477			98.0651
		0.708814	0.000244	-0.000232	0.000732	0.000357		11.6562			97.206
		0.716709	0.000241	-0.000231	0.000727	0.000357		11.6646			96.3549
		0.724603	0.000236	-0.000227	0.000721	0.000356		11.673			95.5273
		0.732498	0.00023	-0.000223	0.000716	0.000355		11.6814			94.7433
		0.740393	0.000225	-0.000221	0.000705	0.000353		11.6898			93.9974
		0.748288	0.00022	-0.000219	0.000696	0.000351		11.6982			93.2668
		0.756183	0.000217	-0.000214	0.000695	0.000349		11.7067			92.5728
		0.764077	0.000209	-0.000213	0.000688	0.000349		11.7151			92.0919
		0.771972	0.000203	-0.000212	0.000677	0.000348		11.7235			91.4659
		0.779867	0.000198	-0.000208	0.000675	0.000347		11.7319			90.7694
		0.787762	0.000194	-0.000202	0.000669	0.000344		11.7403			89.9269
		0.795657	0.000193	-0.0002	0.000663	0.000339		11.7487			89.3519
		0.803551	0.000192	-0.0002	0.000657	0.000334		11.7572			88.785
		0.811446	0.00019	-0.000199	0.000649	0.000334		11.7656			88.2228
		0.819341	0.000189	-0.000197	0.000643	0.000337		11.774			87.6975
		0.827236	0.000189	-0.000195	0.000636	0.000336		11.7824			87.1987
		0.835131	0.000184	-0.000193	0.000629	0.000335
		0.843025	0.000178	-0.000187	0.000622	0.000339
		0.85092	0.000175	-0.000182	0.000615	0.000339		11.1259				109.404
		0.858815	0.000173	-0.00018	0.00061	0.000338		11.1343				109.276
		0.86671	0.000171	-0.000178	0.000604	0.000337		11.1427				109.141
		0.874605	0.000169	-0.000177	0.000602	0.000336		11.1511				108.964
		0.882499	0.000164	-0.000175	0.000598	0.000334		11.1595				108.756
		0.890394	0.000157	-0.000174	0.000591	0.000331		11.1679				108.525
		0.898289	0.000155	-0.000169	0.000581	0.000329		11.1764				108.288
		0.906184	0.000153	-0.000165	0.000568	0.000329		11.1848				108.042
		0.914079	0.000149	-0.00016	0.000562	0.000328		11.1932				107.79
		0.921973	0.000144	-0.000152	0.000554	0.000328		11.2016				107.543
		0.929868	0.000136	-0.000146	0.00055	0.000327		11.21				107.295
		0.937763	0.000134	-0.000144	0.000549	0.000325		11.2185				107.079
		0.945658	0.000138	-0.00014	0.000547	0.000323		11.2269				106.763
		0.953553	0.000138	-0.00014	0.000543	0.000316		11.2353				106.414
		0.961447	0.000138	-0.00014	0.000538	0.000313		11.2437				106.103
		0.969342	0.000137	-0.000141	0.000531	0.000311		11.2521				105.778
		0.977237	0.000136	-0.000139	0.000522	0.000312		11.2605				105.441
		0.985132	0.000135	-0.000134	0.000517	0.000312		11.269				105.111
		0.993027	0.000134	-0.000128	0.000511	0.000312		11.2774				104.796
		1.00092	0.000134	-0.000124	0.000505	0.000311		11.2858				104.476
		1.00882	0.000134	-0.000123	0.000502	0.000309		11.2942				104.152
		1.01671	0.000133	-0.00012	0.000499	0.000307		11.3026				103.832
		1.02461	0.000132	-0.000117	0.000495	0.000304		11.311				103.51
		1.0325	0.000128	-0.000115	0.000493	0.000302		11.3195				103.183
		1.0404	0.000129	-0.000112	0.000487	0.000297		11.3279				102.855
		1.04829	0.000128	-0.000108	0.00048	0.000292		11.3363				102.524
		1.05619	0.000128	-0.000107	0.000477	0.000292		11.3447				102.183
		1.06408	0.000126	-0.000106	0.000469	0.000291		11.3531				101.868
		1.07197	0.000124	-0.000104	0.000459	0.000289		11.3615				101.596
		1.07987	0.000122	-0.0001	0.000454	0.000283		11.37				101.289
		1.08776	0.000119	-0.0001	0.000454	0.000282		11.3784				100.956
		1.09566	0.000116	-9.49e-05	0.000453	0.00028		11.3868				100.638
		1.10355	0.000112	-9.39e-05	0.00045	0.000278		11.3952				100.331
		1.11145	0.000112	-9.28e-05	0.000446	0.000274		11.4036				100.016
		1.11934	0.00011	-9.02e-05	0.000443	0.000271		11.412				99.6989
		1.12724	0.000109	-8.82e-05	0.000439	0.000266		11.4205				99.3973
		1.13513	0.000113	-8.53e-05	0.000434	0.000262		11.4289				99.1531
		1.14303	0.000114	-8.27e-05	0.000424	0.000261		11.4373				98.8817
		1.15092	0.000114	-7.55e-05	0.000416	0.000259		11.4457				98.5719
		1.15882	0.000111	-7.38e-05	0.00041	0.000258		11.4541				98.2787
		1.16671	0.000108	-7.21e-05	0.000406	0.000257		11.4626				97.8612
		1.17461	0.000106	-6.85e-05	0.000405	0.000253
		1.1825	0.000108	-6.79e-05	0.000398	0.000249
		1.1904	0.000112	-6.78e-05	0.000396	0.000246
		1.19829	0.000112	-6.77e-05	0.000394	0.000239
		1.20619	0.000112	-6.45e-05	0.000388	0.000235
		1.21408	0.000111	-6.27e-05	0.000385	0.000231
		1.22198	0.000111	-6.05e-05	0.00038	0.000228
		1.22987	0.000111	-5.76e-05	0.000376	0.00022
		1.23777	0.00011	-5.56e-05	0.00037	0.000215
		1.24566	0.000109	-5.37e-05	0.000362	0.00021
		1.25356	0.000113	-5.26e-05	0.000355	0.000208
		1.26145	0.000113	-5.22e-05	0.000349	0.000205
		1.26934	0.000113	-5.21e-05	0.000341	0.000197
		1.27724	0.000112	-5.2e-05	0.00034	0.000195
		1.28513	0.000112	-5.18e-05	0.000334	0.000189
		1.29303	0.000111	-5.17e-05	0.000321	0.000187
		1.30092	0.000111	-5.06e-05	0.00032	0.000184
		1.30882	0.000106	-4.94e-05	0.000317	0.000181
		1.31671	0.000103	-4.83e-05	0.000313	0.000175
		1.32461	0.0001	-4.68e-05	0.000312	0.000171
		1.3325	0.0001	-4.4e-05	0.000312	0.000165
		1.3404	9.88e-05	-4.12e-05	0.000304	0.00016
		1.34829	9.72e-05	-3.86e-05	0.000299	0.000154
		1.35619	9.27e-05	-3.76e-05	0.000293	0.000147
		1.36408	9.52e-05	-3.66e-05	0.000284	0.000145
		1.37198	9.47e-05	-3.48e-05	0.000278	0.000142
		1.37987	9.42e-05	-3.28e-05	0.000274	0.000136
		1.38777	9.25e-05	-3.07e-05	0.000267	0.000135
		1.39566	8.94e-05	-3.04e-05	0.000258	0.000133
		1.40356	8.36e-05	-3.04e-05	0.000249	0.000131
		1.41145	8.02e-05	-3.04e-05	0.000247	0.000129
		1.41935	8.09e-05	-3.28e-05	0.000241	0.000126
		1.42724	8.07e-05	-3.51e-05	0.000233	0.000122
		1.43514	7.99e-05	-3.87e-05	0.000231	0.000112
		1.44303	7.91e-05	-3.58e-05	0.000224	0.000108
		1.45093	7.73e-05	-3.08e-05	0.000215	0.000106
		1.45882	7.65e-05	-2.32e-05	0.000207	0.000102
		1.46671	7.5e-05	-2.07e-05	0.000196	9.95e-05
		1.47461	7.35e-05	-2e-05	0.000187	9.68e-05
		1.4825	6.68e-05	-1.99e-05	0.000182	9.1e-05
		1.4904	6.69e-05	-1.99e-05	0.000179	8.55e-05
		1.49829	6.68e-05	-2.01e-05	0.000174	8.13e-05
		1.50619	6.65e-05	-2.1e-05	0.000168	7.47e-05
		1.51408	6.61e-05	-1.95e-05	0.000165	6.77e-05
		1.52198	6.47e-05	-2e-05	0.000159	6.47e-05
		1.52987	6.32e-05	-2.05e-05	0.000151	6.29e-05
		1.53777	5.96e-05	-2.01e-05	0.000145	6.12e-05
		1.54566	5.13e-05	-1.68e-05	0.000137	5.72e-05
		1.55356	4.89e-05	-1.55e-05	0.000126	5.45e-05
		1.56145	4.96e-05	-1.43e-05	0.000123	4.74e-05
		1.56935	4.81e-05	-1.09e-05	0.000122	4.34e-05
		1.57724	4.67e-05	-6.06e-06	0.000114	4.2e-05
		1.58514	4.38e-05	-1.74e-06	0.000107	4.06e-05
		1.59303	3.8e-05	-8.42e-07	9.96e-05	3.83e-05
		1.60093	3.7e-05	-2.97e-07	9.22e-05	3.56e-05
		1.60882	3.26e-05	-3.44e-06	8.59e-05	3.31e-05
		1.61672	2.96e-05	-6.59e-06	7.64e-05	3.19e-05
		1.62461	2.35e-05	-8.5e-06	6.76e-05	3.07e-05
		1.63251	1.93e-05	-5.8e-06	6.21e-05	2.86e-05
		1.6404	1.83e-05	-4.23e-06	5.97e-05	2.4e-05
		1.6483	1.74e-05	-7.81e-07	5.84e-05	1.95e-05
		1.65619	1.45e-05	9.03e-07	5.57e-05	1.64e-05
		1.66408	1.34e-05	-2.04e-07	5.06e-05	1.16e-05
		1.67198	8.44e-06	-1.31e-06	4.56e-05	6.53e-06
		1.67987	4.55e-06	-2.76e-06	3.5e-05	3.62e-06
		1.68777	5.94e-06	-4.22e-06	2.72e-05	3.72e-06
		1.69566	5.91e-06	-6.74e-06	2.46e-05	2.44e-06
		1.70356	4.53e-06	-2.1e-06	1.65e-05	1.15e-06
		1.71145	3.14e-06	-4.77e-07	5.27e-06	1.44e-06
		1.71935	4.11e-07	1.61e-06	2.95e-06	7.42e-07
		1.72724	-5.16e-06	3.99e-06	1.03e-06	-6.56e-07
		1.73514	-3.58e-06	4e-06	-8.77e-06	-2.05e-06
		1.74303	-1.61e-06	4e-06	-1.54e-05	-4.15e-06
		1.75093	-5.25e-07	5.27e-06	-1.96e-05	-1.17e-05
		1.75882	-1.05e-06	5.55e-06	-2.55e-05	-1.41e-05
		1.76672	-1.58e-06	5.84e-06	-3.55e-05	-9e-06
		1.77461	-2.32e-06	8.8e-06	-3.65e-05	-9.05e-06
		1.78251	-6.07e-06	1.03e-05	-4.13e-05	-9.52e-06
		1.7904	-7.3e-06	1.11e-05	-4.62e-05	-1.02e-05
		1.7983	-1.02e-05	1.19e-05	-5.41e-05	-1.21e-05
		1.80619	-1.22e-05	1.3e-05	-6.17e-05	-1.4e-05
		1.81409	-8.05e-06	1.33e-05	-6.92e-05	-1.63e-05
		1.82198	-3.36e-06	1.35e-05	-7.41e-05	-1.86e-05
		1.82988	-2.69e-06	1.43e-05	-7.72e-05	-2.35e-05
		1.83777	-3.13e-06	1.73e-05	-8.07e-05	-2.24e-05
		1.84567	-3.56e-06	1.87e-05	-8.92e-05	-2.12e-05
		1.85356	-7.91e-06	1.93e-05	-9.83e-05	-2.15e-05
		1.86145	-1.24e-05	1.99e-05	-0.000104	-2.18e-05
		1.86935	-1.32e-05	2.46e-05	-0.000112	-2.25e-05
		1.87724	-1.47e-05	3.12e-05	-0.000115	-2.33e-05
		1.88514	-1.61e-05	3.22e-05	-0.000117	-2.41e-05
		1.89303	-1.92e-05	3.18e-05	-0.000126	-2.49e-05
		1.90093	-1.75e-05	3.14e-05	-0.000131	-2.37e-05
		1.90882	-1.84e-05	2.89e-05	-0.000135	-2.43e-05
		1.91672	-1.93e-05	2.77e-05	-0.000145	-2.5e-05
		1.92461	-2.13e-05	2.65e-05	-0.000152	-2.58e-05
		1.93251	-2.55e-05	2.69e-05	-0.000155	-2.76e-05
		1.9404	-2.8e-05	3.08e-05	-0.000161	-2.71e-05
		1.9483	-2.51e-05	3.29e-05	-0.000171	-2.74e-05
		1.95619	-2.43e-05	3.35e-05	-0.000178	-2.81e-05
		1.96409	-2.42e-05	3.37e-05	-0.000179	-2.96e-05
		1.97198	-2.46e-05	3.28e-05	-0.00018	-3.11e-05
		1.97988	-2.72e-05	3.19e-05	-0.00019	-3.41e-05
		1.98777	-2.98e-05	3.46e-05	-0.000193	-3.57e-05
		1.99567	-3.38e-05	3.58e-05	-0.000197	-3.56e-05
		2.00356	-3.54e-05	3.69e-05	-0.000206	-3.61e-05
		2.01146	-3.69e-05	4.3e-05	-0.000212	-3.75e-05
		2.01935	-4.02e-05	4.46e-05	-0.000217	-3.88e-05
		2.02725	-4.25e-05	4.63e-05	-0.000222	-3.99e-05
		2.03514	-4.52e-05	4.65e-05	-0.000226	-4.17e-05
		2.04304	-5.23e-05	4.72e-05	-0.00023	-4.35e-05
		2.05093	-5.2e-05	4.83e-05	-0.000234	-4.69e-05
		2.05882	-5.22e-05	4.88e-05	-0.00024	-4.68e-05
		2.06672	-5.47e-05	4.82e-05	-0.000242	-4.76e-05
		2.07461	-5.72e-05	4.75e-05	-0.000247	-4.83e-05
		2.08251	-5.62e-05	5.01e-05	-0.000252	-4.84e-05
		2.0904	-5.65e-05	5.09e-05	-0.000258	-4.9e-05
		2.0983	-5.73e-05	5.46e-05	-0.000266	-4.97e-05
		2.10619	-5.81e-05	5.99e-05	-0.000271	-4.81e-05
		2.11409	-6.32e-05	6.74e-05	-0.000275	-4.89e-05
		2.12198	-6.88e-05	6.81e-05	-0.000277	-4.98e-05
		2.12988	-6.93e-05	6.83e-05	-0.000283	-5.08e-05
		2.13777	-7.11e-05	6.85e-05	-0.000287	-5.21e-05
		2.14567	-7.29e-05	7.17e-05	-0.000292	-5.53e-05
		2.15356	-7.58e-05	7.36e-05	-0.000298	-5.43e-05
		2.16146	-7.62e-05	7.47e-05	-0.000304	-5.33e-05
		2.16935	-8.06e-05	7.47e-05	-0.000314	-5.11e-05
		2.17725	-8.61e-05	7.47e-05	-0.000322	-4.72e-05
		2.18514	-8.64e-05	7.38e-05	-0.000327	-4.54e-05
		2.19304	-8.88e-05	7.29e-05	-0.000333	-4.57e-05
		2.20093	-9.12e-05	7.64e-05	-0.000333	-4.69e-05
		2.20883	-0.0001	7.69e-05	-0.000333	-4.81e-05
		2.21672	-0.000101	7.74e-05	-0.000334	-5.22e-05
		2.22462	-0.000101	7.84e-05	-0.000338	-5.23e-05
		2.23251	-0.000102	8.33e-05	-0.000344	-5.36e-05
		2.24041	-0.000103	8.67e-05	-0.000352	-5.5e-05
		2.2483	-0.000108	8.92e-05	-0.000359	-5.7e-05
		2.25619	-0.000114	9.51e-05	-0.000364	-5.65e-05
		2.26409	-0.000119	9.6e-05	-0.000368	-5.71e-05
		2.27198	-0.000127	9.69e-05	-0.000376	-5.9e-05
		2.27988	-0.000136	0.000104	-0.000382	-6.08e-05
		2.28777	-0.000139	0.000105	-0.000385	-6.32e-05
		2.29567	-0.000141	0.000106	-0.000388	-6.44e-05
		2.30356	-0.000142	0.000109	-0.000396	-6.57e-05
		2.31146	-0.000145	0.000111	-0.000403	-7.12e-05
		2.31935	-0.000148	0.000111	-0.000411	-7.04e-05
		2.32725	-0.000152	0.000112	-0.000414	-7.05e-05
		2.33514	-0.000166	0.000119	-0.000414	-7.11e-05
		2.34304	-0.00017	0.000124	-0.00042	-7.2e-05
		2.35093	-0.000173	0.000126	-0.000427	-7.3e-05
		2.35883	-0.000185	0.000128	-0.00043	-7.89e-05
		2.36672	-0.000188	0.000129	-0.000432	-8.69e-05
		2.37462	-0.00019	0.00013	-0.000436	-9.52e-05
		2.38251	-0.000192	0.000131	-0.000443	-9.59e-05
		2.39041	-0.0002	0.000132	-0.000449	-9.67e-05
		2.3983	-0.000207	0.000133	-0.000456	-9.75e-05
		2.4062	-0.000213	0.000134	-0.000464	-9.8e-05
		2.41409	-0.000219	0.000137	-0.00047	-9.71e-05
		2.42199	-0.000223	0.00014	-0.000473	-9.87e-05
		2.42988	-0.000227	0.000143	-0.000475	-0.0001
		2.43778	-0.000233	0.000143	-0.000477	-0.000104
		2.44567	-0.000238	0.000152	-0.000482	-0.000111
		2.45356	-0.000242	0.000154	-0.000484	-0.000124
		2.46146	-0.000248	0.000156	-0.000487	-0.000132
		2.46935	-0.000253	0.000158	-0.000492	-0.000135
		2.47725	-0.000258	0.000163	-0.000493	-0.000136
		2.48514	-0.000266	0.000164	-0.000497	-0.000137
		2.49304	-0.000273	0.000164	-0.000503	-0.000138
		2.50093	-0.000281	0.000165	-0.000506	-0.000138
		2.50883	-0.000287	0.000171	-0.00051	-0.00014
		2.51672	-0.000291	0.000174	-0.000513	-0.000142
		2.52462	-0.000293	0.000177	-0.000519	-0.000148
		2.53251	-0.0003	0.000179	-0.000521	-0.000157
		2.54041	-0.000309	0.000181	-0.000523	-0.000163
		2.5483	-0.000311	0.000187	-0.000528	-0.000164
		2.5562	-0.000316	0.000191	-0.000536	-0.000165
		2.56409	-0.00032	0.000194	-0.000544	-0.000168
		2.57199	-0.000327	0.000197	-0.000546	-0.000172
		2.57988	-0.000336	0.000197	-0.000549	-0.000173
		2.58778	-0.000345	0.000201	-0.00055	-0.000174
		2.59567	-0.00035	0.000205	-0.000552	-0.000175
		2.60357	-0.000351	0.000207	-0.000557	-0.000183
		2.61146	-0.000352	0.000209	-0.00056	-0.000188
		2.61936	-0.000357	0.000209	-0.000565	-0.000194
		2.62725	-0.000362	0.000209	-0.000568	-0.000199
		2.63515	-0.000366	0.000215	-0.000567	-0.000201
		2.64304	-0.000373	0.000226	-0.000573	-0.000204
		2.65093	-0.000376	0.000236	-0.000581	-0.000213
		2.65883	-0.000384	0.00024	-0.000585	-0.000218
		2.66672	-0.000389	0.000243	-0.000585	-0.000221
		2.67462	-0.000389	0.000246	-0.000592	-0.000224
		2.68251	-0.000391	0.000246	-0.000595	-0.000227
		2.69041	-0.000395	0.000247	-0.000596	-0.000233
		2.6983	-0.000401	0.000247	-0.000597	-0.00024
		2.7062	-0.000403	0.000248	-0.0006	-0.000243
		2.71409	-0.000405	0.000248	-0.000602	-0.000245
		2.72199	-0.000409	0.000253	-0.000602	-0.000247
		2.72988	-0.000416	0.000259	-0.000603	-0.000254
		2.73778	-0.00042	0.000262	-0.000604	-0.000256
		2.74567	-0.000424	0.000266	-0.000606	-0.000257
		2.75357	-0.000431	0.000268	-0.000608	-0.000261
		2.76146	-0.000435	0.000269	-0.000613	-0.000266
		2.76936	-0.000437	0.000271	-0.000615	-0.000268
		2.77725	-0.00044	0.000272	-0.000616	-0.00027
		2.78515	-0.000439	0.000272	-0.00062	-0.000271
		2.79304	-0.000439	0.000274	-0.000625	-0.000274
		2.80094	-0.00044	0.000281	-0.000628	-0.000279
		2.80883	-0.000442	0.000286	-0.000631	-0.00028
		2.81673	-0.000446	0.000287	-0.000634	-0.000282
		2.82462	-0.000452	0.000291	-0.000641	-0.000285
		2.83252	-0.000453	0.000294	-0.00065	-0.000292
		2.84041	-0.000454	0.000296	-0.000655	-0.000295
		2.8483	-0.000455	0.000298	-0.000655	-0.000296
		2.8562	-0.000457	0.0003	-0.000655	-0.000301
		2.86409	-0.000457	0.000301	-0.000648	-0.000306
		2.87199	-0.000452	0.000308	-0.000644	-0.000307
		2.87988	-0.000453	0.000315	-0.000642	-0.000308
		2.88778	-0.000455	0.000318	-0.000644	-0.000309
		2.89567	-0.000458	0.000319	-0.000646	-0.000311
		2.90357	-0.000462	0.000323	-0.000646	-0.000313
		2.91146	-0.00046	0.000326	-0.000647	-0.000316
		2.91936	-0.000453	0.000326	-0.000648	-0.000322
		2.92725	-0.000451	0.000327	-0.000652	-0.000326
		2.93515	-0.00045	0.000331	-0.000656	-0.000329
		2.94304	-0.000447	0.000333	-0.000659	-0.000328
		2.95094	-0.000447	0.000334	-0.000662	-0.000329
		2.95883	-0.000448	0.000338	-0.000663	-0.00033
		2.96673	-0.000452	0.000342	-0.000665	-0.000331
		2.97462	-0.000452	0.000346	-0.000666	-0.000333
		2.98252	-0.000451	0.000348	-0.00067	-0.000334
		2.99041	-0.00045	0.000349	-0.000674	-0.000338
		2.99831	-0.000447	0.000354	-0.000676	-0.000344
		3.0062	-0.000445	0.000354	-0.000677	-0.000348
		3.0141	-0.000446	0.000354	-0.000678	-0.000353
		3.02199	-0.000443	0.000354	-0.000686	-0.000352
		3.02989	-0.000443	0.000357	-0.000689	-0.00035
		3.03778	-0.000444	0.000362	-0.000691	-0.00035
		3.04567	-0.000445	0.000365	-0.000695	-0.00035
		3.05357	-0.000446	0.000368	-0.000699	-0.000349
		3.06146	-0.000448	0.000373	-0.0007	-0.00035
		3.06936	-0.000448	0.000374	-0.0007	-0.000351
		3.07725	-0.000448	0.000374	-0.000705	-0.000353
		3.08515	-0.000448	0.000375	-0.000706	-0.000355
		3.09304	-0.000448	0.000373	-0.000709	-0.000356
		3.10094	-0.000448	0.000372	-0.000715	-0.000358
		3.10883	-0.000447	0.000374	-0.000719	-0.000359
		3.11673	-0.000446	0.00038	-0.000725	-0.00036
		3.12462	-0.000446	0.000387	-0.000733	-0.000362
		3.13252	-0.000445	0.000393	-0.000735	-0.000359
		3.14041	-0.000445	0.000397	-0.000735	-0.000359
		3.14831	-0.000446	0.000397	-0.000735	-0.00036
		3.1562	-0.000446	0.000397	-0.000737	-0.000361
		3.1641	-0.000447	0.000396	-0.000742	-0.000362
		3.17199	-0.000447	0.0004	-0.000748	-0.000363
		3.17989	-0.000449	0.000401	-0.000753	-0.000364
		3.18778	-0.000448	0.000403	-0.000757	-0.000365
		3.19568	-0.000448	0.000406	-0.000757	-0.000366
		3.20357	-0.000448	0.000411	-0.000762	-0.000366
		3.21147	-0.000449	0.000414	-0.000771	-0.000366
		3.21936	-0.00045	0.000419	-0.000776	-0.000366
		3.22726	-0.000452	0.000425	-0.00078	-0.000366
		3.23515	-0.000452	0.000425	-0.000784	-0.000366
		3.24304	-0.000453	0.000425	-0.000787	-0.000367
		3.25094	-0.000453	0.000424	-0.000794	-0.000369
		3.25883	-0.000451	0.000421	-0.000805	-0.000371
		3.26673	-0.000452	0.000424	-0.000811	-0.00037
		3.27462	-0.000453	0.000427	-0.000813	-0.000369
		3.28252	-0.000454	0.000432	-0.000819	-0.00037
		3.29041	-0.000456	0.000434	-0.000823	-0.000372
		3.29831	-0.000457	0.000439	-0.000825	-0.000374
		3.3062	-0.00046	0.000439	-0.000829	-0.000377
		3.3141	-0.000461	0.00044	-0.000834	-0.000381
		3.32199	-0.000463	0.000442	-0.00084	-0.000381
		3.32989	-0.000466	0.000446	-0.000846	-0.000383
		3.33778	-0.000461	0.000448	-0.00085	-0.000384
		3.34568	-0.000459	0.00045	-0.000855	-0.000388
		3.35357	-0.000459	0.000454	-0.000863	-0.000392
		3.36147	-0.00046	0.000456	-0.00087	-0.000392
		3.36936	-0.00046	0.000459	-0.000875	-0.000393
		3.37726	-0.000466	0.00046	-0.000879	-0.000394
		3.38515	-0.000473	0.00046	-0.00088	-0.000395
		3.39305	-0.000472	0.000466	-0.000882	-0.000396
		3.40094	-0.000472	0.00047	-0.000886	-0.000399
		3.40884	-0.000473	0.000471	-0.000891	-0.000404
		3.41673	-0.000473	0.000471	-0.000898	-0.000404
		3.42463	-0.000475	0.000471	-0.000901	-0.000406
		3.43252	-0.000476	0.000478	-0.000906	-0.000407
		3.44041	-0.000478	0.000482	-0.00091	-0.000409
		3.44831	-0.000485	0.000483	-0.000916	-0.00041
		3.4562	-0.000487	0.000485	-0.000924	-0.000412
		3.4641	-0.000487	0.000487	-0.000928	-0.000414
		3.47199	-0.000488	0.000487	-0.000931	-0.000416
		3.47989	-0.000493	0.000487	-0.000932	-0.000419
		3.48778	-0.0005	0.000492	-0.000935	-0.00042
		3.49568	-0.0005	0.000492	-0.000937	-0.000423
		3.50357	-0.000501	0.000493	-0.000941	-0.000426
		3.51147	-0.000502	0.000496	-0.000947	-0.000426
		3.51936	-0.000506	0.000498	-0.000953	-0.000425
		3.52726	-0.00051	0.000503	-0.000955	-0.000427
		3.53515	-0.000514	0.000504	-0.000957	-0.000428
		3.54305	-0.000518	0.000505	-0.000964	-0.000431
		3.55094	-0.000523	0.000506	-0.000969	-0.00044
		3.55884	-0.000528	0.000508	-0.000974	-0.000442
		3.56673	-0.000534	0.00051	-0.000978	-0.000439
		3.57463	-0.000537	0.00051	-0.000979	-0.000437
		3.58252	-0.000539	0.00051	-0.00098	-0.000438
		3.59042	-0.000539	0.000512	-0.000982	-0.000437
		3.59831	-0.000542	0.000515	-0.000989	-0.000433
		3.60621	-0.000553	0.00052	-0.00099	-0.000434
		3.6141	-0.000563	0.00052	-0.000992	-0.000434
		3.622	-0.00057	0.000521	-0.000993	-0.000437
		3.62989	-0.000572	0.000521	-0.000994	-0.000441
		3.63778	-0.000576	0.000524	-0.000994	-0.000442
		3.64568	-0.000585	0.000531	-0.000998	-0.000441
		3.65357	-0.000588	0.000534	-0.001	-0.000441
		3.66147	-0.000591	0.000535	-0.001	-0.000441
		3.66936	-0.000593	0.000537	-0.001	-0.000443
		3.67726	-0.000599	0.000537	-0.00101	-0.000445
		3.68515	-0.000612	0.000538	-0.00101	-0.000446
		3.69305	-0.00062	0.000545	-0.00102	-0.000447
		3.70094	-0.00062	0.000545	-0.00102	-0.00045
		3.70884	-0.00062	0.000546	-0.00102	-0.000456
		3.71673	-0.000622	0.000548	-0.00103	-0.000462
		3.72463	-0.000624	0.000556	-0.00103	-0.000461
		3.73252	-0.000628	0.000557	-0.00104	-0.000461
		3.74042	-0.000632	0.000557	-0.00104	-0.000461
		3.74831	-0.00064	0.000558	-0.00104	-0.000462
		3.75621	-0.000648	0.000561	-0.00105	-0.000463
		3.7641	-0.000652	0.000562	-0.00106	-0.000464
		3.772	-0.000661	0.000564	-0.00106	-0.000467
		3.77989	-0.000664	0.000565	-0.00106	-0.000468
		3.78779	-0.000664	0.000565	-0.00107	-0.000469
		3.79568	-0.000665	0.000565	-0.00108	-0.00047
		3.80358	-0.000666	0.000569	-0.00109	-0.000475
		3.81147	-0.000668	0.000571	-0.00109	-0.000476
		3.81937	-0.000673	0.000573	-0.00109	-0.000478
		3.82726	-0.000679	0.000576	-0.0011	-0.000483
		3.83515	-0.000689	0.000582	-0.00111	-0.000484
		3.84305	-0.0007	0.000586	-0.00111	-0.000488
		3.85094	-0.000706	0.000588	-0.00111	-0.00049
		3.85884	-0.000707	0.000592	-0.00111	-0.000493
		3.86673	-0.000709	0.000592	-0.00112	-0.000495
		3.87463	-0.000715	0.000596	-0.00112	-0.000497
		3.88252	-0.000716	0.0006	-0.00112	-0.000502
		3.89042	-0.000717	0.000602	-0.00113	-0.000502
		3.89831	-0.000723	0.000603	-0.00113	-0.000501
		3.90621	-0.000727	0.00061	-0.00114	-0.000502
		3.9141	-0.000734	0.000609	-0.00115	-0.000503
		3.922	-0.000745	0.000609	-0.00115	-0.000504
		3.92989	-0.000756	0.000607	-0.00116	-0.000505
		3.93779	-0.000757	0.000608	-0.00116	-0.000506
		3.94568	-0.000758	0.000608	-0.00116	-0.000512
		3.95358	-0.00076	0.000609	-0.00117	-0.000518
		3.96147	-0.000764	0.000613	-0.00117	-0.00052
		3.96937	-0.000767	0.000615	-0.00118	-0.000521
		3.97726	-0.000776	0.000617	-0.00118	-0.000522
		3.98516	-0.000782	0.000617	-0.00119	-0.000528
		3.99305	-0.000784	0.00062	-0.00119	-0.000531
		4.00095	-0.00079	0.000621	-0.0012	-0.000534
		4.00884	-0.000793	0.000622	-0.0012	-0.000538
		4.01674	-0.000797	0.000621	-0.0012	-0.000542
		4.02463	-0.000798	0.000621	-0.0012	-0.000544
		4.03252	-0.000804	0.00062	-0.0012	-0.000546
		4.04042	-0.000815	0.000627	-0.0012	-0.000554
		4.04831	-0.000817	0.000628	-0.00121	-0.000556
		4.05621	-0.00082	0.00063	-0.00121	-0.000558
		4.0641	-0.000824	0.000631	-0.00122	-0.000561
		4.072	-0.000827	0.000632	-0.00122	-0.000566
		4.07989	-0.00083	0.00064	-0.00123	-0.000567
		4.08779	-0.000832	0.000645	-0.00123	-0.000569
		4.09568	-0.000834	0.000646	-0.00123	-0.000574
		4.10358	-0.000836	0.000648	-0.00123	-0.000578
		4.11147	-0.000838	0.00065	-0.00124	-0.00058
		4.11937	-0.000843	0.000651	-0.00124	-0.000584
		4.12726	-0.000846	0.000652	-0.00125	-0.000583
		4.13516	-0.000851	0.000652	-0.00125	-0.000583
		4.14305	-0.000862	0.000652	-0.00125	-0.000585
		4.15095	-0.000865	0.000651	-0.00125	-0.000587
		4.15884	-0.000866	0.000652	-0.00126	-0.00059
		4.16674	-0.000868	0.000658	-0.00126	-0.000599
		4.17463	-0.00087	0.00066	-0.00127	-0.000605
		4.18253	-0.000871	0.000662	-0.00127	-0.000612
		4.19042	-0.000879	0.000663	-0.00127	-0.000623
		4.19832	-0.000888	0.000665	-0.00127	-0.000624
		4.20621	-0.000889	0.000668	-0.00128	-0.000622
		4.21411	-0.000897	0.000669	-0.00129	-0.000622
		4.222	-0.000906	0.000669	-0.00129	-0.000622
		4.22989	-0.000911	0.000674	-0.0013	-0.000623
		4.23779	-0.000915	0.000679	-0.0013	-0.000623
		4.24568	-0.00092	0.00068	-0.0013	-0.000624
		4.25358	-0.000927	0.000681	-0.0013	-0.000625
		4.26147	-0.000934	0.000682	-0.0013	-0.000629
		4.26937	-0.000939	0.000685	-0.00131	-0.000631
		4.27726	-0.000942	0.000687	-0.00131	-0.000638
		4.28516	-0.000944	0.000689	-0.00132	-0.000643
		4.29305	-0.000946	0.000689	-0.00132	-0.000644
		4.30095	-0.000957	0.00069	-0.00132	-0.000646
		4.30884	-0.000961	0.000692	-0.00132	-0.000648
		4.31674	-0.000966	0.000692	-0.00132	-0.000654
		4.32463	-0.000974	0.000692	-0.00133	-0.000661
		4.33253	-0.000979	0.000692	-0.00133	-0.000663
		4.34042	-0.000981	0.000691	-0.00134	-0.000664
		4.34832	-0.000982	0.000698	-0.00134	-0.000666
		4.35621	-0.000995	0.000699	-0.00134	-0.000668
		4.36411	-0.001	0.000699	-0.00135	-0.00067
		4.372	-0.001	0.000699	-0.00135	-0.000671
		4.3799	-0.00101	0.000698	-0.00135	-0.000675
		4.38779	-0.00101	0.000703	-0.00135	-0.000678
		4.39569	-0.00102	0.000706	-0.00136	-0.000679
		4.40358	-0.00102	0.000708	-0.00137	-0.000681
		4.41148	-0.00103	0.000709	-0.00137	-0.000689
		4.41937	-0.00103	0.000709	-0.00137	-0.000692
		4.42726	-0.00104	0.000709	-0.00137	-0.000695
		4.43516	-0.00105	0.00071	-0.00138	-0.000697
		4.44305	-0.00105	0.000717	-0.00138	-0.0007
		4.45095	-0.00106	0.000718	-0.00138	-0.000702
		4.45884	-0.00107	0.000718	-0.00139	-0.000703
		4.46674	-0.00107	0.000719	-0.00139	-0.000704
		4.47463	-0.00107	0.000721	-0.00139	-0.000705
		4.48253	-0.00108	0.000724	-0.0014	-0.00071
		4.49042	-0.00108	0.000725	-0.0014	-0.000712
		4.49832	-0.00108	0.000725	-0.0014	-0.000714
		4.50621	-0.00109	0.000724	-0.00141	-0.00072
		4.51411	-0.00109	0.000724	-0.00141	-0.000724
		4.522	-0.00109	0.000725	-0.00141	-0.000724
		4.5299	-0.00109	0.000727	-0.00142	-0.000724
		4.53779	-0.0011	0.000731	-0.00142	-0.000725
		4.54569	-0.00111	0.000736	-0.00143	-0.000726
		4.55358	-0.00111	0.000739	-0.00143	-0.000728
		4.56148	-0.00112	0.00074	-0.00143	-0.00073
		4.56937	-0.00113	0.000741	-0.00143	-0.00073
		4.57727	-0.00113	0.00074	-0.00144	-0.000732
		4.58516	-0.00113	0.000739	-0.00144	-0.000735
		4.59306	-0.00113	0.000737	-0.00144	-0.000737
		4.60095	-0.00113	0.000738	-0.00144	-0.000738
		4.60885	-0.00113	0.000739	-0.00145	-0.000739
		4.61674	-0.00113	0.000744	-0.00145	-0.000742
		4.62463	-0.00113	0.000749	-0.00145	-0.000743
		4.63253	-0.00114	0.000751	-0.00146	-0.000745
		4.64042	-0.00115	0.000757	-0.00147	-0.000746
		4.64832	-0.00115	0.000759	-0.00147	-0.000749
		4.65621	-0.00115	0.000758	-0.00147	-0.000754
		4.66411	-0.00115	0.000758	-0.00148	-0.000754
		4.672	-0.00115	0.000754	-0.00148	-0.000755
		4.6799	-0.00115	0.000753	-0.00149	-0.000752
		4.68779	-0.00115	0.000759	-0.0015	-0.000753
		4.69569	-0.00116	0.000766	-0.0015	-0.000754
		4.70358	-0.00116	0.000766	-0.0015	-0.000756
		4.71148	-0.00116	0.00077	-0.0015	-0.000756
		4.71937	-0.00116	0.000771	-0.00151	-0.000758
		4.72727	-0.00117	0.000771	-0.00151	-0.00076
		4.73516	-0.00117	0.000775	-0.00151	-0.000766
		4.74306	-0.00117	0.000776	-0.00152	-0.000766
		4.75095	-0.00117	0.000776	-0.00153	-0.000767
		4.75885	-0.00118	0.000776	-0.00154	-0.000768
		4.76674	-0.00118	0.000779	-0.00154	-0.000769
		4.77464	-0.00119	0.000782	-0.00155	-0.000769
		4.78253	-0.00119	0.000782	-0.00155	-0.00077
		4.79043	-0.00119	0.000783	-0.00155	-0.000769
		4.79832	-0.00119	0.000783	-0.00155	-0.00077
		4.80622	-0.00119	0.000785	-0.00156	-0.000771
		4.81411	-0.0012	0.000785	-0.00156	-0.000773
		4.822	-0.0012	0.000785	-0.00156	-0.000779
		4.8299	-0.0012	0.000784	-0.00156	-0.000783
		4.83779	-0.0012	0.000785	-0.00156	-0.000786
		4.84569	-0.00121	0.000788	-0.00157	-0.000786
		4.85358	-0.00121	0.000791	-0.00157	-0.000783
		4.86148	-0.00121	0.000791	-0.00157	-0.000785
		4.86937	-0.00121	0.000797	-0.00158	-0.000786
		4.87727	-0.00121	0.0008	-0.00158	-0.000789
		4.88516	-0.00122	0.000801	-0.00159	-0.000788
		4.89306	-0.00122	0.000801	-0.00159	-0.000788
		4.90095	-0.00122	0.000801	-0.0016	-0.000789
		4.90885	-0.00122	0.000801	-0.0016	-0.00079
		4.91674	-0.00122	0.0008	-0.00161	-0.000793
		4.92464	-0.00123	0.0008	-0.00161	-0.000792
		4.93253	-0.00124	0.0008	-0.00161	-0.000791
		4.94043	-0.00124	0.000799	-0.00162	-0.000792
		4.94832	-0.00124	0.000801	-0.00162	-0.000794
		4.95622	-0.00124	0.000803	-0.00162	-0.000796
		4.96411	-0.00125	0.000804	-0.00162	-0.000798
		4.97201	-0.00125	0.000805	-0.00163	-0.000799
		4.9799	-0.00125	0.000807	-0.00163	-0.0008
		4.9878	-0.00125	0.000809	-0.00164	-0.000802
		4.99569	-0.00125	0.000809	-0.00164	-0.000803
		5.00359	-0.00125	0.00081	-0.00164	-0.000804
		5.01148	-0.00125	0.000811	-0.00164	-0.000805
		5.01937	-0.00126	0.000814	-0.00164	-0.000807
		5.02727	-0.00126	0.000822	-0.00165	-0.000809
		5.03516	-0.00127	0.000823	-0.00166	-0.000815
		5.04306	-0.00127	0.000823	-0.00167	-0.000819
		5.05095	-0.00127	0.000823	-0.00167	-0.00082
		5.05885	-0.00127	0.000823	-0.00168	-0.000821
		5.06674	-0.00127	0.000822	-0.00169	-0.000822
		5.07464	-0.00127	0.000821	-0.00169	-0.000823
		5.08253	-0.00127	0.000828	-0.00169	-0.000825
		5.09043	-0.00127	0.00083	-0.0017	-0.000828
		5.09832	-0.00127	0.000833	-0.0017	-0.000828
		5.10622	-0.00127	0.000834	-0.0017	-0.000829
		5.11411	-0.00128	0.000835	-0.00171	-0.000829
		5.12201	-0.00129	0.000836	-0.00172	-0.000834
		5.1299	-0.00129	0.000837	-0.00172	-0.000839
		5.1378	-0.00129	0.00084	-0.00172	-0.000842
		5.14569	-0.0013	0.000843	-0.00173	-0.000842
		5.15359	-0.0013	0.000843	-0.00173	-0.000843
		5.16148	-0.0013	0.000846	-0.00174	-0.000844
		5.16938	-0.00131	0.000847	-0.00175	-0.000847
		5.17727	-0.00131	0.000848	-0.00175	-0.000846
		5.18517	-0.00131	0.000848	-0.00176	-0.000845
		5.19306	-0.00131	0.000851	-0.00177	-0.000845
		5.20096	-0.00131	0.000854	-0.00177	-0.000845
		5.20885	-0.00132	0.000857	-0.00177	-0.000848
		5.21675	-0.00132	0.000858	-0.00178	-0.00085
		5.22464	-0.00133	0.000858	-0.00178	-0.000853
		5.23253	-0.00133	0.000859	-0.00179	-0.000853
		5.24043	-0.00134	0.000859	-0.0018	-0.000854
		5.24832	-0.00135	0.00086	-0.00181	-0.000855
		5.25622	-0.00135	0.000863	-0.00181	-0.000857
		5.26411	-0.00136	0.000864	-0.00181	-0.00086
		5.27201	-0.00136	0.000865	-0.00181	-0.000866
		5.2799	-0.00137	0.000863	-0.00182	-0.000871
		5.2878	-0.00137	0.000861	-0.00182	-0.000879
		5.29569	-0.00138	0.000861	-0.00183	-0.000882
		5.30359	-0.00138	0.000862	-0.00183	-0.000885
		5.31148	-0.00138	0.000863	-0.00184	-0.000891
		5.31938	-0.00138	0.000865	-0.00184	-0.000891
		5.32727	-0.00138	0.000868	-0.00185	-0.000892
		5.33517	-0.00138	0.000869	-0.00185	-0.000892
		5.34306	-0.00139	0.000869	-0.00186	-0.000894
		5.35096	-0.00139	0.00087	-0.00186	-0.000897
		5.35885	-0.0014	0.00087	-0.00187	-0.000905
		5.36675	-0.0014	0.000871	-0.00187	-0.000913
		5.37464	-0.0014	0.000871	-0.00187	-0.00092
		5.38254	-0.00141	0.000878	-0.00188	-0.000923
		5.39043	-0.00141	0.000883	-0.00189	-0.000925
		5.39833	-0.00142	0.000886	-0.0019	-0.000926
		5.40622	-0.00142	0.000887	-0.00191	-0.00093
		5.41412	-0.00143	0.000887	-0.00191	-0.000931
		5.42201	-0.00144	0.000886	-0.00191	-0.000932
		5.4299	-0.00144	0.000886	-0.00192	-0.000937
		5.4378	-0.00144	0.000889	-0.00192	-0.000945
		5.44569	-0.00144	0.00089	-0.00192	-0.00095
		5.45359	-0.00144	0.000893	-0.00193	-0.000952
		5.46148	-0.00145	0.000895	-0.00193	-0.000954
		5.46938	-0.00145	0.000897	-0.00194	-0.000956
		5.47727	-0.00145	0.000897	-0.00194	-0.000958
		5.48517	-0.00146	0.000896	-0.00195	-0.000962
		5.49306	-0.00147	0.000895	-0.00196	-0.000967
		5.50096	-0.00147	0.000896	-0.00196	-0.000969
		5.50885	-0.00148	0.000899	-0.00197	-0.000976
		5.51675	-0.00148	0.0009	-0.00198	-0.000985
		5.52464	-0.00148	0.0009	-0.00198	-0.000988
		5.53254	-0.00148	0.0009	-0.00198	-0.00099
		5.54043	-0.00148	0.0009	-0.00199	-0.000992
		5.54833	-0.00148	0.000901	-0.002	-0.000997
		5.55622	-0.00149	0.000901	-0.002	-0.000998
		5.56412	-0.0015	0.000903	-0.00201	-0.000999
		5.57201	-0.0015	0.000904	-0.00201	-0.001
		5.57991	-0.0015	0.000904	-0.00201	-0.001
		5.5878	-0.00152	0.000904	-0.00202	-0.00101
		5.5957	-0.00152	0.000904	-0.00203	-0.00102
		5.60359	-0.00153	0.000904	-0.00203	-0.00102
		5.61149	-0.00153	0.000904	-0.00203	-0.00102
		5.61938	-0.00153	0.000904	-0.00204	-0.00103
		5.62727	-0.00153	0.000901	-0.00204	-0.00103
		5.63517	-0.00154	0.000902	-0.00204	-0.00104
		5.64306	-0.00154	0.000906	-0.00205	-0.00104
		5.65096	-0.00155	0.000907	-0.00206	-0.00104
		5.65885	-0.00155	0.00091	-0.00206	-0.00104
		5.66675	-0.00156	0.00091	-0.00206	-0.00105
		5.67464	-0.00156	0.000909	-0.00207	-0.00105
		5.68254	-0.00157	0.000909	-0.00207	-0.00106
		5.69043	-0.00157	0.000907	-0.00207	-0.00106
		5.69833	-0.00158	0.000907	-0.00208	-0.00106
		5.70622	-0.00158	0.000906	-0.00208	-0.00107
		5.71412	-0.00159	0.000907	-0.00208	-0.00107
		5.72201	-0.0016	0.000909	-0.00209	-0.00107
		5.72991	-0.0016	0.000912	-0.0021	-0.00108
		5.7378	-0.00161	0.000914	-0.00211	-0.00108
		5.7457	-0.00162	0.000916	-0.0021	-0.00109
		5.75359	-0.00162	0.000916	-0.0021	-0.00109
		5.76149	-0.00162	0.000915	-0.00211	-0.00109
		5.76938	-0.00163	0.000915	-0.00211	-0.00109
		5.77728	-0.00163	0.000911	-0.00211	-0.00109
		5.78517	-0.00164	0.000912	-0.00211	-0.0011
		5.79307	-0.00164	0.000913	-0.00212	-0.0011
		5.80096	-0.00165	0.000914	-0.00212	-0.00111
		5.80886	-0.00165	0.000916	-0.00213	-0.00111
		5.81675	-0.00166	0.000918	-0.00213	-0.00111
		5.82464	-0.00166	0.00092	-0.00213	-0.00112
		5.83254	-0.00166	0.000921	-0.00214	-0.00113
		5.84043	-0.00166	0.00092	-0.00214	-0.00113
		5.84833	-0.00167	0.000919	-0.00214	-0.00113
		5.85622	-0.00167	0.000916	-0.00215	-0.00113
		5.86412	-0.00167	0.000912	-0.00215	-0.00114
		5.87201	-0.00168	0.000915	-0.00215	-0.00114
		5.87991	-0.00168	0.000915	-0.00216	-0.00114
		5.8878	-0.00169	0.000917	-0.00217	-0.00115
		5.8957	-0.0017	0.000918	-0.00217	-0.00115
		5.90359	-0.0017	0.000919	-0.00217	-0.00116
		5.91149	-0.00171	0.000919	-0.00218	-0.00116
		5.91938	-0.00171	0.000919	-0.00218	-0.00117
		5.92728	-0.00171	0.000917	-0.00218	-0.00117
		5.93517	-0.00171	0.000918	-0.00219	-0.00117
		5.94307	-0.00171	0.000919	-0.00219	-0.00117
		5.95096	-0.00171	0.000921	-0.0022	-0.00118
		5.95886	-0.00171	0.000923	-0.00221	-0.00118
		5.96675	-0.00172	0.000923	-0.00221	-0.00118
		5.97465	-0.00172	0.000923	-0.00221	-0.00118
		5.98254	-0.00172	0.000925	-0.00221	-0.00119
		5.99044	-0.00173	0.000926	-0.00222	-0.00119
		5.99833	-0.00173	0.000927	-0.00222	-0.0012
		6.00623	-0.00173	0.000926	-0.00222	-0.00121
		6.01412	-0.00174	0.000926	-0.00222	-0.00121
		6.02201	-0.00174	0.000927	-0.00223	-0.00121
		6.02991	-0.00174	0.000931	-0.00223	-0.00121
		6.0378	-0.00175	0.000933	-0.00224	-0.00121
		6.0457	-0.00175	0.000934	-0.00224	-0.00121
		6.05359	-0.00175	0.000938	-0.00225	-0.00121
		6.06149	-0.00175	0.00094	-0.00225	-0.00121
		6.06938	-0.00175	0.000942	-0.00226	-0.00122
		6.07728	-0.00175	0.000942	-0.00226	-0.00123
		6.08517	-0.00175	0.000943	-0.00226	-0.00123
		6.09307	-0.00176	0.000941	-0.00227	-0.00123
		6.10096	-0.00176	0.00094	-0.00227	-0.00123
		6.10886	-0.00176	0.000942	-0.00227	-0.00123
		6.11675	-0.00177	0.000945	-0.00227	-0.00124
		6.12465	-0.00177	0.000946	-0.00228	-0.00124
		6.13254	-0.00177	0.000947	-0.00228	-0.00124
		6.14044	-0.00177	0.000946	-0.00229	-0.00125
		6.14833	-0.00177	0.000946	-0.00229	-0.00125
		6.15623	-0.00177	0.000945	-0.00229	-0.00126
		6.16412	-0.00178	0.000941	-0.0023	-0.00127
		6.17202	-0.00178	0.000943	-0.0023	-0.00127
		6.17991	-0.00178	0.000944	-0.00231	-0.00127
		6.18781	-0.00178	0.000946	-0.00232	-0.00127
		6.1957	-0.00178	0.000947	-0.00232	-0.00127
		6.2036	-0.00179	0.000947	-0.00232	-0.00127
		6.21149	-0.00179	0.000947	-0.00232	-0.00127
		6.21938	-0.00179	0.000948	-0.00233	-0.00127
		6.22728	-0.00179	0.000948	-0.00233	-0.00128
		6.23517	-0.0018	0.000948	-0.00233	-0.00128
		6.24307	-0.0018	0.000953	-0.00233	-0.00129
		6.25096	-0.0018	0.000955	-0.00233	-0.00129
		6.25886	-0.0018	0.000957	-0.00234	-0.00129
		6.26675	-0.0018	0.00096	-0.00234	-0.00129
		6.27465	-0.0018	0.000961	-0.00235	-0.00129
		6.28254	-0.0018	0.000962	-0.00235	-0.00129
		6.29044	-0.0018	0.000965	-0.00236	-0.0013
		6.29833	-0.00181	0.000964	-0.00236	-0.0013
		6.30623	-0.00181	0.000962	-0.00236	-0.0013
		6.31412	-0.00181	0.000959	-0.00236	-0.0013
		6.32202	-0.00181	0.000962	-0.00236	-0.0013
		6.32991	-0.00182	0.000964	-0.00236	-0.0013
		6.33781	-0.00183	0.000964	-0.00237	-0.0013
		6.3457	-0.00183	0.000964	-0.00238	-0.0013
		6.3536	-0.00183	0.000964	-0.00238	-0.00131
		6.36149	-0.00184	0.000963	-0.00238	-0.00131
		6.36939	-0.00184	0.000966	-0.00238	-0.00131
		6.37728	-0.00184	0.000969	-0.00238	-0.00132
		6.38518	-0.00185	0.000969	-0.00239	-0.00132
		6.39307	-0.00185	0.000971	-0.00239	-0.00132
		6.40097	-0.00184	0.000971	-0.00239	-0.00132
		6.40886	-0.00185	0.000971	-0.00239	-0.00133
		6.41675	-0.00185	0.00097	-0.0024	-0.00133
		6.42465	-0.00185	0.00097	-0.00241	-0.00134
		6.43254	-0.00186	0.000971	-0.00241	-0.00134
		6.44044	-0.00186	0.000971	-0.00241	-0.00134
		6.44833	-0.00187	0.000971	-0.00241	-0.00134
		6.45623	-0.00188	0.000973	-0.00241	-0.00134
		6.46412	-0.00188	0.000974	-0.00241	-0.00134
		6.47202	-0.00188	0.000974	-0.00242	-0.00135
		6.47991	-0.00189	0.000974	-0.00241	-0.00135
		6.48781	-0.00189	0.000972	-0.00242	-0.00136
		6.4957	-0.00189	0.000971	-0.00242	-0.00136
		6.5036	-0.00189	0.000973	-0.00242	-0.00136
		6.51149	-0.00189	0.000978	-0.00243	-0.00136
		6.51939	-0.0019	0.000982	-0.00244	-0.00137
		6.52728	-0.00192	0.000983	-0.00244	-0.00137
		6.53518	-0.00193	0.000983	-0.00244	-0.00138
		6.54307	-0.00194	0.000983	-0.00244	-0.00138
		6.55097	-0.00194	0.000982	-0.00244	-0.00139
		6.55886	-0.00194	0.000984	-0.00244	-0.0014
		6.56676	-0.00195	0.000984	-0.00245	-0.0014
		6.57465	-0.00195	0.000984	-0.00245	-0.0014
		6.58255	-0.00195	0.000984	-0.00246	-0.0014
		6.59044	-0.00196	0.000984	-0.00246	-0.0014
		6.59834	-0.00196	0.000983	-0.00246	-0.0014
		6.60623	-0.00197	0.000985	-0.00246	-0.00141
		6.61412	-0.00198	0.000986	-0.00247	-0.00141
		6.62202	-0.00198	0.000986	-0.00247	-0.00141
		6.62991	-0.00198	0.000986	-0.00247	-0.00142
		6.63781	-0.00199	0.000984	-0.00247	-0.00143
		6.6457	-0.00199	0.00098	-0.00248	-0.00143
		6.6536	-0.00199	0.00098	-0.00249	-0.00143
		6.66149	-0.002	0.000982	-0.00249	-0.00143
		6.66939	-0.00201	0.000986	-0.00249	-0.00143
		6.67728	-0.00201	0.000988	-0.00249	-0.00143
		6.68518	-0.00202	0.00099	-0.0025	-0.00144
		6.69307	-0.00203	0.000991	-0.0025	-0.00144
		6.70097	-0.00203	0.000992	-0.0025	-0.00145
		6.70886	-0.00203	0.000991	-0.0025	-0.00145
		6.71676	-0.00204	0.000991	-0.00251	-0.00146
		6.72465	-0.00204	0.000989	-0.00251	-0.00146
		6.73255	-0.00205	0.000988	-0.00252	-0.00146
		6.74044	-0.00205	0.00099	-0.00252	-0.00146
		6.74834	-0.00206	0.000992	-0.00252	-0.00147
		6.75623	-0.00206	0.000993	-0.00252	-0.00147
		6.76413	-0.00207	0.000993	-0.00253	-0.00147
		6.77202	-0.00208	0.000993	-0.00253	-0.00148
		6.77992	-0.00208	0.000991	-0.00253	-0.00148
		6.78781	-0.00208	0.000992	-0.00254	-0.00148
		6.79571	-0.00209	0.000994	-0.00254	-0.00149
		6.8036	-0.00209	0.000995	-0.00255	-0.00149
		6.81149	-0.0021	0.000997	-0.00255	-0.0015
		6.81939	-0.0021	0.000998	-0.00256	-0.0015
		6.82728	-0.0021	0.000999	-0.00256	-0.0015
		6.83518	-0.00211	0.001	-0.00256	-0.00151
		6.84307	-0.00212	0.00101	-0.00256	-0.00151
		6.85097	-0.00212	0.00101	-0.00257	-0.00152
		6.85886	-0.00212	0.00101	-0.00257	-0.00152
		6.86676	-0.00213	0.00101	-0.00257	-0.00152
		6.87465	-0.00213	0.00101	-0.00257	-0.00153
		6.88255	-0.00213	0.001	-0.00257	-0.00153
		6.89044	-0.00214	0.001	-0.00258	-0.00153
		6.89834	-0.00214	0.001	-0.00258	-0.00153
		6.90623	-0.00214	0.00101	-0.00258	-0.00154
		6.91413	-0.00215	0.00101	-0.00259	-0.00154
		6.92202	-0.00216	0.00101	-0.00259	-0.00154
		6.92992	-0.00216	0.00101	-0.00259	-0.00155
		6.93781	-0.00216	0.00101	-0.00259	-0.00155
		6.94571	-0.00216	0.00101	-0.0026	-0.00155
		6.9536	-0.00216	0.00101	-0.0026	-0.00155
		6.9615	-0.00217	0.00101	-0.0026	-0.00155
		6.96939	-0.00217	0.00101	-0.0026	-0.00155
		6.97729	-0.00217	0.00101	-0.00261	-0.00156
		6.98518	-0.00218	0.00102	-0.00261	-0.00156
		6.99308	-0.00219	0.00102	-0.00261	-0.00156
		7.00097	-0.00219	0.00102	-0.00262	-0.00156
		7.00886	-0.00219	0.00102	-0.00262	-0.00157
		7.01676	-0.00219	0.00102	-0.00262	-0.00158
		7.02465	-0.00219	0.00102	-0.00262	-0.00158
		7.03255	-0.00219	0.00102	-0.00263	-0.00158
		7.04044	-0.0022	0.00102	-0.00263	-0.00159
		7.04834	-0.0022	0.00102	-0.00263	-0.00159
		7.05623	-0.0022	0.00102	-0.00263	-0.00159
		7.06413	-0.0022	0.00102	-0.00264	-0.00159
		7.07202	-0.0022	0.00102	-0.00264	-0.00159
		7.07992	-0.00221	0.00102	-0.00264	-0.00159
		7.08781	-0.00222	0.00102	-0.00264	-0.00159
		7.09571	-0.00222	0.00102	-0.00264	-0.00159
		7.1036	-0.00222	0.00102	-0.00265	-0.0016
		7.1115	-0.00222	0.00102	-0.00265	-0.0016
		7.11939	-0.00222	0.00102	-0.00265	-0.0016
		7.12729	-0.00222	0.00102	-0.00265	-0.0016
		7.13518	-0.00223	0.00102	-0.00265	-0.0016
		7.14308	-0.00224	0.00102	-0.00265	-0.0016
		7.15097	-0.00224	0.00102	-0.00266	-0.0016
		7.15887	-0.00224	0.00103	-0.00266	-0.0016
		7.16676	-0.00224	0.00103	-0.00266	-0.00161
		7.17466	-0.00224	0.00103	-0.00267	-0.00161
		7.18255	-0.00225	0.00103	-0.00267	-0.00161
		7.19045	-0.00225	0.00103	-0.00267	-0.00161
		7.19834	-0.00225	0.00103	-0.00267	-0.00161
		7.20623	-0.00225	0.00103	-0.00267	-0.00161
		7.21413	-0.00225	0.00103	-0.00267	-0.00161
		7.22202	-0.00226	0.00103	-0.00267	-0.00161
		7.22992	-0.00226	0.00104	-0.00268	-0.00162
		7.23781	-0.00227	0.00104	-0.00268	-0.00162
		7.24571	-0.00227	0.00104	-0.00268	-0.00162
		7.2536	-0.00227	0.00104	-0.00269	-0.00162
		7.2615	-0.00227	0.00104	-0.00269	-0.00163
		7.26939	-0.00227	0.00105	-0.00269	-0.00163
		7.27729	-0.00227	0.00105	-0.0027	-0.00163
		7.28518	-0.00227	0.00105	-0.0027	-0.00163
		7.29308	-0.00227	0.00105	-0.0027	-0.00163
		7.30097	-0.00228	0.00105	-0.0027	-0.00163
		7.30887	-0.00228	0.00105	-0.0027	-0.00163
		7.31676	-0.00229	0.00104	-0.00271	-0.00163
		7.32466	-0.0023	0.00104	-0.00271	-0.00163
		7.33255	-0.0023	0.00104	-0.00271	-0.00163
		7.34045	-0.0023	0.00104	-0.00271	-0.00164
		7.34834	-0.0023	0.00104	-0.00271	-0.00164
		7.35624	-0.0023	0.00104	-0.00272	-0.00163
		7.36413	-0.0023	0.00104	-0.00272	-0.00163
		7.37203	-0.0023	0.00104	-0.00272	-0.00163
		7.37992	-0.00231	0.00105	-0.00272	-0.00163
		7.38782	-0.00231	0.00105	-0.00272	-0.00163
		7.39571	-0.00231	0.00105	-0.00272	-0.00163
		7.4036	-0.00231	0.00105	-0.00273	-0.00164
		7.4115	-0.00231	0.00105	-0.00273	-0.00164
		7.41939	-0.00232	0.00104	-0.00273	-0.00164
		7.42729	-0.00232	0.00104	-0.00273	-0.00164
		7.43518	-0.00232	0.00104	-0.00273	-0.00165
		7.44308	-0.00232	0.00105	-0.00273	-0.00165
		7.45097	-0.00232	0.00105	-0.00273	-0.00165
		7.45887	-0.00232	0.00105	-0.00273	-0.00165
		7.46676	-0.00232	0.00105	-0.00273	-0.00165
		7.47466	-0.00233	0.00105	-0.00274	-0.00165
		7.48255	-0.00233	0.00105	-0.00274	-0.00166
		7.49045	-0.00233	0.00105	-0.00274	-0.00167
		7.49834	-0.00232	0.00106	-0.00274	-0.00167
		7.50624	-0.00232	0.00106	-0.00275	-0.00166
		7.51413	-0.00232	0.00106	-0.00275	-0.00166
		7.52203	-0.00233	0.00106	-0.00275	-0.00166
		7.52992	-0.00233	0.00106	-0.00275	-0.00166
		7.53782	-0.00233	0.00106	-0.00275	-0.00166
		7.54571	-0.00233	0.00106	-0.00275	-0.00167
		7.55361	-0.00233	0.00106	-0.00275	-0.00167
		7.5615	-0.00233	0.00106	-0.00275	-0.00167
		7.5694	-0.00233	0.00106	-0.00275	-0.00167
		7.57729	-0.00233	0.00106	-0.00275	-0.00167
		7.58519	-0.00233	0.00105	-0.00275	-0.00167
		7.59308	-0.00233	0.00105	-0.00275	-0.00168
		7.60097	-0.00233	0.00106	-0.00275	-0.00168
		7.60887	-0.00233	0.00106	-0.00275	-0.00168
		7.61676	-0.00233	0.00106	-0.00276	-0.00168
		7.62466	-0.00233	0.00106	-0.00275	-0.00168
		7.63255	-0.00233	0.00107	-0.00275	-0.00168
		7.64045	-0.00233	0.00107	-0.00275	-0.00168
		7.64834	-0.00233	0.00107	-0.00275	-0.00168
		7.65624	-0.00233	0.00107	-0.00275	-0.00168
		7.66413	-0.00233	0.00107	-0.00275	-0.00169
		7.67203	-0.00233	0.00107	-0.00275	-0.00169
		7.67992	-0.00233	0.00107	-0.00275	-0.00169
		7.68782	-0.00233	0.00108	-0.00276	-0.0017
		7.69571	-0.00233	0.00108	-0.00276	-0.0017
		7.70361	-0.00233	0.00109	-0.00276	-0.0017
		7.7115	-0.00233	0.00109	-0.00276	-0.00171
		7.7194	-0.00233	0.0011	-0.00276	-0.00171
		7.72729	-0.00233	0.0011	-0.00276	-0.00171
		7.73519	-0.00232	0.0011	-0.00275	-0.00172
		7.74308	-0.00232	0.0011	-0.00275	-0.00172
		7.75098	-0.00232	0.0011	-0.00275	-0.00172
		7.75887	-0.00232	0.00111	-0.00275	-0.00172
		7.76677	-0.00232	0.00111	-0.00275	-0.00172
		7.77466	-0.00232	0.00111	-0.00275	-0.00172
		7.78256	-0.00232	0.00111	-0.00275	-0.00172
		7.79045	-0.00233	0.00112	-0.00275	-0.00173
		7.79834	-0.00232	0.00112	-0.00274	-0.00173
		7.80624	-0.00232	0.00112	-0.00274	-0.00173
		7.81413	-0.00232	0.00112	-0.00274	-0.00174
		7.82203	-0.00232	0.00113	-0.00274	-0.00174
		7.82992	-0.00232	0.00113	-0.00274	-0.00174
		7.83782	-0.00231	0.00114	-0.00274	-0.00174
		7.84571	-0.00231	0.00115	-0.00274	-0.00174
		7.85361	-0.00231	0.00115	-0.00274	-0.00175
		7.8615	-0.00231	0.00116	-0.00273	-0.00175
		7.8694	-0.00231	0.00117	-0.00273	-0.00175
		7.87729	-0.00231	0.00118	-0.00272	-0.00175
		7.88519	-0.00231	0.00118	-0.00271	-0.00176
		7.89308	-0.0023	0.00119	-0.0027	-0.00176
		7.90098	-0.0023	0.00119	-0.00269	-0.00176
		7.90887	-0.00229	0.0012	-0.00268	-0.00176
		7.91677	-0.00229	0.00121	-0.00268	-0.00176
		7.92466	-0.00229	0.00123	-0.00267	-0.00175
		7.93256	-0.00229	0.00125	-0.00265	-0.00176
		7.94045	-0.00228	0.00127	-0.00264	-0.00176
		7.94835	-0.00228	0.00128	-0.00262	-0.00175
		7.95624	-0.00227	0.0013	-0.00259	-0.00175
		7.96414	-0.00226	0.00132	-0.00257	-0.00175
		7.97203	-0.00225	0.00135	-0.00254	-0.00174
		7.97993	-0.00225	0.00138	-0.00251	-0.00174
		7.98782	-0.00223	0.00141	-0.00248	-0.00173
		7.99571	-0.00222	0.00144	-0.00243	-0.00173
		8.00361	-0.00222	0.00148	-0.00239	-0.00173
		8.0115	-0.00221	0.00153	-0.00233	-0.00172
		8.0194	-0.0022	0.00159	-0.00226	-0.00171
		8.02729	-0.00219	0.00165	-0.00218	-0.0017
		8.03519	-0.00217	0.00171	-0.00209	-0.00169
		8.04308	-0.00215	0.00178	-0.002	-0.00168
		8.05098	-0.00214	0.00186	-0.00188	-0.00167
		8.05887	-0.00212	0.00196	-0.00175	-0.00165
		8.06677	-0.00209	0.00205	-0.00161	-0.00164
		8.07466	-0.00207	0.00215	-0.00146	-0.00162
		8.08256	-0.00206	0.00226	-0.0013	-0.0016
		8.09045	-0.00204	0.00239	-0.00113	-0.00158
		8.09835	-0.00201	0.00252	-0.000939	-0.00156
		8.10624	-0.00199	0.00264	-0.000744	-0.00155
		8.11414	-0.00197	0.00278	-0.000544	-0.00153
		8.12203	-0.00195	0.00291	-0.000339	-0.00151
		8.12993	-0.00192	0.00304	-0.000137	-0.00149
		8.13782	-0.0019	0.00317	5.95e-05	-0.00147
		8.14572	-0.00188	0.0033	0.000249	-0.00146
		8.15361	-0.00185	0.00341	0.000423	-0.00144
		8.16151	-0.00183	0.00352	0.000581	-0.00142
		8.1694	-0.0018	0.00362	0.000725	-0.0014
		8.1773	-0.00178	0.0037	0.000849	-0.00139
		8.18519	-0.00176	0.00377	0.000953	-0.00137
		8.19308	-0.00175	0.00382	0.00103	-0.00136
		8.20098	-0.00173	0.00385	0.00109	-0.00136
		8.20887	-0.00171	0.00388	0.0011	-0.00135
		8.21677	-0.0017	0.00387	0.0011	-0.00135
		8.22466	-0.00169	0.00386	0.00108	-0.00135
		8.23256	-0.00168	0.00385	0.00106	-0.00135
		8.24045	-0.00167	0.00382	0.000995	-0.00134
		8.24835	-0.00167	0.00378	0.000912	-0.00134
		8.25624	-0.00167	0.00372	0.000817	-0.00134
		8.26414	-0.00167	0.00367	0.000714	-0.00134
		8.27203	-0.00166	0.0036	0.000596	-0.00134
		8.27993	-0.00166	0.00352	0.00047	-0.00135
		8.28782	-0.00166	0.00344	0.000338	-0.00135
		8.29572	-0.00166	0.00336	0.000195	-0.00135
		8.30361	-0.00166	0.00327	5.37e-05	-0.00135
		8.31151	-0.00166	0.00319	-8.37e-05	-0.00136
		8.3194	-0.00167	0.00312	-0.000224	-0.00136
		8.3273	-0.00167	0.00304	-0.000366	-0.00137
		8.33519	-0.00168	0.00296	-0.000501	-0.00137
		8.34309	-0.00168	0.00289	-0.000629	-0.00138
		8.35098	-0.00169	0.00281	-0.000753	-0.00138
		8.35888	-0.00169	0.00274	-0.000871	-0.00138
		8.36677	-0.0017	0.00267	-0.000986	-0.00139
		8.37467	-0.0017	0.00261	-0.0011	-0.0014
		8.38256	-0.0017	0.00255	-0.0012	-0.00141
		8.39045	-0.00171	0.00249	-0.0013	-0.00141
		8.39835	-0.00172	0.00243	-0.00139	-0.00141
		8.40624	-0.00173	0.00238	-0.00148	-0.00141
		8.41414	-0.00174	0.00233	-0.00156	-0.00142
		8.42203	-0.00175	0.00229	-0.00164	-0.00142
		8.42993	-0.00175	0.00225	-0.00171	-0.00143
		8.43782	-0.00176	0.00221	-0.00177	-0.00143
		8.44572	-0.00177	0.00217	-0.00184	-0.00144
		8.45361	-0.00177	0.00213	-0.00189	-0.00144
		8.46151	-0.00177	0.0021	-0.00194	-0.00144
		8.4694	-0.00178	0.00208	-0.00199	-0.00144
		8.4773	-0.00178	0.00205	-0.00204	-0.00144
		8.48519	-0.00178	0.00202	-0.00208	-0.00144
		8.49309	-0.00178	0.00199	-0.00212	-0.00144
		8.50098	-0.00179	0.00197	-0.00216	-0.00144
		8.50888	-0.0018	0.00195	-0.00219	-0.00144
		8.51677	-0.0018	0.00193	-0.00222	-0.00145
		8.52467	-0.0018	0.00191	-0.00225	-0.00145
		8.53256	-0.00181	0.00189	-0.00228	-0.00144
		8.54046	-0.00181	0.00187	-0.00231	-0.00143
		8.54835	-0.00181	0.00185	-0.00234	-0.00143
		8.55625	-0.00181	0.00184	-0.00236	-0.00143
		8.56414	-0.00181	0.00182	-0.00238	-0.00143
		8.57204	-0.00181	0.00181	-0.0024	-0.00143
		8.57993	-0.00181	0.0018	-0.00242	-0.00143
		8.58782	-0.00181	0.00179	-0.00243	-0.00142
		8.59572	-0.00182	0.00178	-0.00245	-0.00142
		8.60361	-0.00182	0.00177	-0.00246	-0.00142
		8.61151	-0.00182	0.00175	-0.00248	-0.00142
		8.6194	-0.00182	0.00174	-0.00249	-0.00141
		8.6273	-0.00183	0.00173	-0.0025	-0.0014
		8.63519	-0.00183	0.00173	-0.00252	-0.0014
		8.64309	-0.00183	0.00172	-0.00253	-0.0014
		8.65098	-0.00184	0.00171	-0.00254	-0.0014
		8.65888	-0.00184	0.00171	-0.00254	-0.0014
		8.66677	-0.00184	0.0017	-0.00255	-0.00141
		8.67467	-0.00184	0.00169	-0.00256	-0.00141
		8.68256	-0.00185	0.00168	-0.00257	-0.00141
		8.69046	-0.00185	0.00168	-0.00258	-0.00141
		8.69835	-0.00185	0.00167	-0.00259	-0.00142
		8.70625	-0.00185	0.00166	-0.0026	-0.00142
		8.71414	-0.00186	0.00166	-0.00261	-0.00142
		8.72204	-0.00186	0.00165	-0.00262	-0.00143
		8.72993	-0.00187	0.00164	-0.00262	-0.00143
		8.73783	-0.00187	0.00164	-0.00263	-0.00143
		8.74572	-0.00188	0.00164	-0.00263	-0.00144
		8.75362	-0.00189	0.00163	-0.00263	-0.00145
		8.76151	-0.00189	0.00162	-0.00263	-0.00146
		8.76941	-0.00189	0.00161	-0.00264	-0.00147
		8.7773	-0.0019	0.00161	-0.00265	-0.00147
		8.78519	-0.00191	0.0016	-0.00266	-0.00148
		8.79309	-0.00191	0.0016	-0.00267	-0.00149
		8.80098	-0.00191	0.0016	-0.00267	-0.00149
		8.80888	-0.00192	0.0016	-0.00267	-0.0015
		8.81677	-0.00193	0.0016	-0.00268	-0.00151
		8.82467	-0.00193	0.00159	-0.00269	-0.00151
		8.83256	-0.00192	0.00159	-0.00269	-0.00152
		8.84046	-0.00192	0.00158	-0.00269	-0.00153
		8.84835	-0.00193	0.00158	-0.0027	-0.00153
		8.85625	-0.00193	0.00157	-0.00271	-0.00153
		8.86414	-0.00193	0.00157	-0.00271	-0.00153
		8.87204	-0.00193	0.00157	-0.00272	-0.00154
		8.87993	-0.00193	0.00156	-0.00272	-0.00154
		8.88783	-0.00193	0.00156	-0.00272	-0.00155
		8.89572	-0.00194	0.00156	-0.00273	-0.00155
		8.90362	-0.00193	0.00155	-0.00273	-0.00155
		8.91151	-0.00192	0.00155	-0.00273	-0.00155
		8.91941	-0.00192	0.00154	-0.00274	-0.00156
		8.9273	-0.00192	0.00153	-0.00274	-0.00156
		8.9352	-0.00191	0.00153	-0.00274	-0.00156
		8.94309	-0.00191	0.00153	-0.00274	-0.00156
		8.95099	-0.0019	0.00153	-0.00275	-0.00155
		8.95888	-0.0019	0.00153	-0.00276	-0.00155
		8.96678	-0.00189	0.00152	-0.00276	-0.00154
		8.97467	-0.00188	0.00152	-0.00276	-0.00154
		8.98256	-0.00187	0.00152	-0.00276	-0.00154
		8.99046	-0.00186	0.00152	-0.00276	-0.00153
		8.99835	-0.00185	0.00151	-0.00276	-0.00152
		9.00625	-0.00184	0.00151	-0.00276	-0.00152
		9.01414	-0.00182	0.00151	-0.00277	-0.0015
		9.02204	-0.00181	0.00151	-0.00278	-0.0015
		9.02993	-0.0018	0.00151	-0.00278	-0.00149
		9.03783	-0.00179	0.0015	-0.00278	-0.00147
		9.04572	-0.00176	0.0015	-0.00278	-0.00146
		9.05362	-0.00175	0.0015	-0.00278	-0.00145
		9.06151	-0.00174	0.0015	-0.00278	-0.00144
		9.06941	-0.00173	0.00149	-0.00278	-0.00143
		9.0773	-0.00172	0.00149	-0.00279	-0.00142
		9.0852	-0.0017	0.00148	-0.00279	-0.00142
		9.09309	-0.00169	0.00148	-0.00279	-0.0014
		9.10099	-0.00168	0.00148	-0.00279	-0.00139
		9.10888	-0.00168	0.00148	-0.00279	-0.00138
		9.11678	-0.00166	0.00149	-0.00279	-0.00137
		9.12467	-0.00165	0.00149	-0.00279	-0.00137
		9.13257	-0.00165	0.00149	-0.00279	-0.00136
		9.14046	-0.00164	0.00149	-0.00279	-0.00135
		9.14836	-0.00163	0.00149	-0.0028	-0.00134
		9.15625	-0.00163	0.00148	-0.0028	-0.00134
		9.16415	-0.00163	0.00147	-0.0028	-0.00134
		9.17204	-0.00162	0.00147	-0.0028	-0.00133
		9.17993	-0.00162	0.00147	-0.0028	-0.00133
		9.18783	-0.00162	0.00147	-0.0028	-0.00133
		9.19572	-0.00162	0.00147	-0.0028	-0.00133
		9.20362	-0.00162	0.00147	-0.0028	-0.00134
		9.21151	-0.00162	0.00147	-0.0028	-0.00134
		9.21941	-0.00162	0.00147	-0.0028	-0.00134
		9.2273	-0.00162	0.00147	-0.0028	-0.00135
		9.2352	-0.00163	0.00147	-0.0028	-0.00135
		9.24309	-0.00163	0.00147	-0.0028	-0.00136
		9.25099	-0.00163	0.00147	-0.0028	-0.00137
		9.25888	-0.00163	0.00147	-0.0028	-0.00137
		9.26678	-0.00164	0.00147	-0.00279	-0.00138
		9.27467	-0.00164	0.00147	-0.00279	-0.00139
		9.28257	-0.00165	0.00147	-0.00279	-0.0014
		9.29046	-0.00165	0.00147	-0.00279	-0.00141
		9.29836	-0.00166	0.00147	-0.00278	-0.00142
		9.30625	-0.00166	0.00147	-0.00278	-0.00143
		9.31415	-0.00167	0.00147	-0.00277	-0.00144
		9.32204	-0.00167	0.00147	-0.00277	-0.00144
		9.32994	-0.00167	0.00147	-0.00277	-0.00145
		9.33783	-0.00168	0.00147	-0.00277	-0.00146
		9.34573	-0.00168	0.00147	-0.00277	-0.00147
		9.35362	-0.00169	0.00147	-0.00276	-0.00148
		9.36152	-0.00169	0.00147	-0.00275	-0.00149
		9.36941	-0.00169	0.00147	-0.00275	-0.00149
		9.3773	-0.00169	0.00147	-0.00275	-0.0015
		9.3852	-0.00169	0.00147	-0.00274	-0.00151
		9.39309	-0.0017	0.00147	-0.00273	-0.00152
		9.40099	-0.00169	0.00147	-0.00273	-0.00152
		9.40888	-0.00169	0.00147	-0.00273	-0.00153
		9.41678	-0.00169	0.00147	-0.00272	-0.00153
		9.42467	-0.00169	0.00148	-0.00272	-0.00154
		9.43257	-0.00169	0.00148	-0.00271	-0.00155
		9.44046	-0.00169	0.00148	-0.00271	-0.00156
		9.44836	-0.00169	0.00148	-0.0027	-0.00156
		9.45625	-0.00168	0.00148	-0.0027	-0.00156
		9.46415	-0.00168	0.00149	-0.0027	-0.00157
		9.47204	-0.00168	0.00149	-0.00269	-0.00158
		9.47994	-0.00168	0.00149	-0.00269	-0.00158
		9.48783	-0.00167	0.00149	-0.00269	-0.00158
		9.49573	-0.00167	0.00149	-0.00268	-0.00158
		9.50362	-0.00167	0.00149	-0.00268	-0.00159
		9.51152	-0.00167	0.00148	-0.00267	-0.00159
		9.51941	-0.00166	0.00149	-0.00267	-0.00159
		9.52731	-0.00166	0.00149	-0.00267	-0.00159
		9.5352	-0.00165	0.00149	-0.00267	-0.0016
		9.5431	-0.00165	0.00149	-0.00266	-0.0016
		9.55099	-0.00165	0.00149	-0.00266	-0.0016
		9.55889	-0.00164	0.00149	-0.00266	-0.0016
		9.56678	-0.00164	0.00149	-0.00265	-0.00161
		9.57468	-0.00164	0.0015	-0.00265	-0.00161
		9.58257	-0.00163	0.0015	-0.00265	-0.00161
		9.59046	-0.00163	0.0015	-0.00264	-0.00161
		9.59836	-0.00162	0.00151	-0.00264	-0.00161
		9.60625	-0.00162	0.00151	-0.00264	-0.00162
		9.61415	-0.00162	0.00151	-0.00264	-0.00162
		9.62204	-0.00162	0.00151	-0.00263	-0.00162
		9.62994	-0.00162	0.00152	-0.00262	-0.00163
		9.63783	-0.00161	0.00152	-0.00262	-0.00164
		9.64573	-0.00161	0.00152	-0.00262	-0.00164
		9.65362	-0.00161	0.00152	-0.00262	-0.00164
		9.66152	-0.0016	0.00153	-0.00262	-0.00164
		9.66941	-0.0016	0.00153	-0.00262	-0.00164
		9.67731	-0.0016	0.00153	-0.00261	-0.00165
		9.6852	-0.00159	0.00153	-0.00261	-0.00166
		9.6931	-0.00159	0.00153	-0.00261	-0.00166
		9.70099	-0.00159	0.00153	-0.00261	-0.00167
		9.70889	-0.00159	0.00152	-0.00261	-0.00167
		9.71678	-0.00159	0.00152	-0.0026	-0.00168
		9.72468	-0.00159	0.00152	-0.0026	-0.00168
		9.73257	-0.00159	0.00152	-0.0026	-0.00169
		9.74047	-0.00159	0.00151	-0.0026	-0.00169
		9.74836	-0.00158	0.00151	-0.0026	-0.00169
		9.75626	-0.00158	0.00151	-0.00259	-0.0017
		9.76415	-0.00158	0.0015	-0.00259	-0.00171
		9.77205	-0.00158	0.0015	-0.00258	-0.00171
		9.77994	-0.00158	0.00149	-0.00257	-0.00172
		9.78783	-0.00158	0.00148	-0.00257	-0.00173
		9.79573	-0.00158	0.00147	-0.00257	-0.00174
		9.80362	-0.00158	0.00147	-0.00257	-0.00174
		9.81152	-0.00158	0.00146	-0.00256	-0.00175
		9.81941	-0.00158	0.00146	-0.00255	-0.00175
		9.82731	-0.00157	0.00145	-0.00255	-0.00175
		9.8352	-0.00157	0.00144	-0.00254	-0.00175
		9.8431	-0.00156	0.00143	-0.00253	-0.00176
		9.85099	-0.00156	0.00142	-0.00253	-0.00177
		9.85889	-0.00156	0.00141	-0.00252	-0.00178
		9.86678	-0.00156	0.0014	-0.00251	-0.00178
		9.87468	-0.00155	0.00139	-0.00251	-0.00179
		9.88257	-0.00154	0.00137	-0.0025	-0.00179
		9.89047	-0.00154	0.00136	-0.00249	-0.00179
		9.89836	-0.00153	0.00134	-0.00248	-0.0018
		9.90626	-0.00151	0.00133	-0.00246	-0.0018
		9.91415	-0.0015	0.00131	-0.00245	-0.0018
		9.92205	-0.0015	0.0013	-0.00243	-0.00181
		9.92994	-0.00148	0.00128	-0.00241	-0.00181
		9.93784	-0.00147	0.00126	-0.00239	-0.00181
		9.94573	-0.00146	0.00124	-0.00237	-0.00181
		9.95363	-0.00145	0.00122	-0.00234	-0.00181
		9.96152	-0.00143	0.0012	-0.00231	-0.00181
		9.96942	-0.00142	0.00118	-0.00228	-0.00181
		9.97731	-0.0014	0.00117	-0.00226	-0.00181
		9.9852	-0.00138	0.00115	-0.00222	-0.00181
		9.9931	-0.00136	0.00113	-0.00218	-0.0018
		10.001	-0.00133	0.00111	-0.00213	-0.0018
		10.0089	-0.0013	0.00109	-0.00208	-0.0018
		10.0168	-0.00127	0.00107	-0.00202	-0.00179
		10.0247	-0.00124	0.00105	-0.00196	-0.00179
		10.0326	-0.00121	0.00103	-0.0019	-0.00179
		10.0405	-0.00117	0.00101	-0.00184	-0.00178
		10.0484	-0.00113	0.00099	-0.00176	-0.00178
		10.0563	-0.00109	0.000974	-0.00168	-0.00177
		10.0642	-0.00104	0.000958	-0.0016	-0.00176
		10.072	-0.000994	0.000945	-0.00151	-0.00175
		10.0799	-0.000944	0.000932	-0.00141	-0.00175
		10.0878	-0.000881	0.000915	-0.00131	-0.00174
		10.0957	-0.000812	0.000903	-0.00121	-0.00172
		10.1036	-0.000744	0.00089	-0.0011	-0.00172
		10.1115	-0.000669	0.000879	-0.000986	-0.00171
		10.1194	-0.000589	0.000869	-0.000865	-0.00169
		10.1273	-0.000501	0.000858	-0.000746	-0.00168
		10.1352	-0.000414	0.000854	-0.000619	-0.00167
		10.1431	-0.000321	0.000849	-0.000483	-0.00165
		10.151	-0.000216	0.000844	-0.000344	-0.00163
		10.1589	-0.000106	0.000844	-0.000202	-0.00161
		10.1668	1.03e-05	0.00084	-5.79e-05	-0.00159
		10.1747	0.000135	0.000837	8.99e-05	-0.00157
		10.1826	0.000265	0.000838	0.000241	-0.00155
		10.1905	0.000403	0.000839	0.000389	-0.00152
		10.1984	0.000547	0.000841	0.000536	-0.0015
		10.2063	0.000698	0.000851	0.000683	-0.00148
		10.2142	0.000851	0.000864	0.000826	-0.00146
		10.222	0.001	0.000875	0.000967	-0.00144
		10.2299	0.00116	0.000885	0.00111	-0.00141
		10.2378	0.00133	0.0009	0.00125	-0.00138
		10.2457	0.00151	0.000912	0.00139	-0.00136
		10.2536	0.00168	0.00092	0.00152	-0.00133
		10.2615	0.00186	0.000937	0.00164	-0.0013
		10.2694	0.00204	0.000955	0.00176	-0.00128
		10.2773	0.00222	0.00097	0.00187	-0.00125
		10.2852	0.0024	0.000985	0.00198	-0.00123
		10.2931	0.00258	0.001	0.00208	-0.0012
		10.301	0.00276	0.00102	0.00217	-0.00117
		10.3089	0.00294	0.00104	0.00225	-0.00115
		10.3168	0.00311	0.00106	0.00233	-0.00113
		10.3247	0.00329	0.00107	0.00239	-0.0011
		10.3326	0.00346	0.00109	0.00245	-0.00108
		10.3405	0.00362	0.0011	0.0025	-0.00106
		10.3484	0.00379	0.00112	0.00254	-0.00104
		10.3563	0.00395	0.00113	0.00256	-0.00102
		10.3642	0.0041	0.00115	0.00258	-0.001
		10.372	0.00424	0.00116	0.00259	-0.000983
		10.3799	0.00438	0.00118	0.00259	-0.00097
		10.3878	0.00451	0.00119	0.00258	-0.000956
		10.3957	0.00465	0.0012	0.00257	-0.000942
		10.4036	0.00479	0.00121	0.00255	-0.000936
		10.4115	0.00492	0.00122	0.00252	-0.000926
		10.4194	0.00505	0.00123	0.00248	-0.000915
		10.4273	0.00518	0.00124	0.00242	-0.000913
		10.4352	0.00532	0.00125	0.00236	-0.000911
		10.4431	0.00546	0.00125	0.0023	-0.00091
		10.451	0.00561	0.00126	0.00223	-0.000906
		10.4589	0.0058	0.00127	0.00216	-0.000907
		10.4668	0.00603	0.00127	0.00208	-0.000907
		10.4747	0.00632	0.00128	0.002	-0.000908
		10.4826	0.0067	0.00128	0.00191	-0.000909
		10.4905	0.00722	0.00128	0.00182	-0.000918
		10.4984	0.00792	0.00128	0.00172	-0.000925
		10.5063	0.00885	0.00128	0.00163	-0.000927
		10.5142	0.0101	0.00128	0.00152	-0.000932
		10.5221	0.0117	0.00129	0.00142	-0.000934
		10.5299	0.0138	0.00129	0.00132	-0.000933
		10.5378	0.0165	0.00129	0.00123	-0.000934
		10.5457	0.0198	0.00129	0.00113	-0.000934
		10.5536	0.0238	0.00129	0.00104	-0.00093
		10.5615	0.0287	0.00129	0.000945	-0.000921
		10.5694	0.0345	0.00129	0.000852	-0.00091
		10.5773	0.0412	0.00129	0.000763	-0.000897
		10.5852	0.0489	0.00128	0.000672	-0.000879
		10.5931	0.0574	0.00129	0.000584	-0.000853
		10.601	0.0669	0.00129	0.000501	-0.000823
		10.6089	0.0771	0.00129	0.000423	-0.000788
		10.6168	0.0881	0.0013	0.000352	-0.000748
		10.6247	0.0996	0.00131	0.000286	-0.000699
		10.6326	0.112	0.00131	0.000222	-0.000641
		10.6405	0.124	0.00132	0.000159	-0.000577
		10.6484	0.137	0.00132	0.000106	-0.000495
		10.6563	0.15	0.00133	5.98e-05	-0.000398
		10.6642	0.163	0.00135	1.31e-05	-0.000286
		10.6721	0.177	0.00135	-2.78e-05	-0.00016
		10.6799	0.191	0.00137	-5.97e-05	-1.65e-05
		10.6878	0.205	0.00138	-9.02e-05	0.000155
		10.6957	0.219	0.00138	-0.000112	0.000344
		10.7036	0.233	0.0014	-0.000128	0.000553
		10.7115	0.247	0.00142	-0.000142	0.000794
		10.7194	0.262	0.00143	-0.00015	0.00108
		10.7273	0.276	0.00145	-0.000152	0.0014
		10.7352	0.29	0.00147	-0.00015	0.00178
		10.7431	0.305	0.00149	-0.000149	0.00222
		10.751	0.319	0.00152	-0.000139	0.00274
		10.7589	0.332	0.00155	-0.000129	0.00338
		10.7668	0.345	0.00158	-0.000115	0.00415
		10.7747	0.358	0.00161	-9.06e-05	0.00509
		10.7826	0.371	0.00165	-6.49e-05	0.00627
		10.7905	0.383	0.00169	-3.72e-05	0.00774
		10.7984	0.395	0.00173	-8.26e-06	0.00958
		10.8063	0.406	0.00178	2.68e-05	0.0119
		10.8142	0.417	0.00183	6.47e-05	0.0147
		10.8221	0.427	0.00188	9.92e-05	0.0182
		10.8299	0.437	0.00193	0.000138	0.0225
		10.8378	0.447	0.002	0.000182	0.0278
		10.8457	0.456	0.00206	0.000227	0.034
		10.8536	0.464	0.00213	0.000272	0.0415
		10.8615	0.472	0.00221	0.000322	0.0501
		10.8694	0.48	0.00229	0.000373	0.0599
		10.8773	0.486	0.00237	0.000424	0.0708
		10.8852	0.493	0.00246	0.000478	0.083
		10.8931	0.498	0.00255	0.000532	0.0961
		10.901	0.503	0.00265	0.000586	0.11
		10.9089	0.507	0.00276	0.000639	0.125
		10.9168	0.51	0.00287	0.000694	0.141
		10.9247	0.513	0.003	0.000752	0.157
		10.9326	0.515	0.00312	0.000809	0.174
		10.9405	0.517	0.00326	0.000868	0.191
		10.9484	0.518	0.0034	0.000931	0.209
		10.9563	0.517	0.00355	0.00099	0.227
		10.9642	0.517	0.00371	0.00105	0.245
		10.9721	0.517	0.00388	0.00111	0.264
		10.9799	0.516	0.00405	0.00117	0.282
		10.9878	0.514	0.00423	0.00123	0.3
		10.9957	0.512	0.00441	0.00129	0.319
		11.0036	0.51	0.0046	0.00135	0.337
		11.0115	0.507	0.00481	0.00141	0.355
		11.0194	0.504	0.00502	0.00148	0.372
		11.0273	0.501	0.00524	0.00154	0.389
		11.0352	0.498	0.00545	0.0016	0.406
		11.0431	0.495	0.00567	0.00167	0.422
		11.051	0.491	0.00589	0.00173	0.437
		11.0589	0.487	0.00611	0.0018	0.452
		11.0668	0.483	0.00634	0.00187	0.466
		11.0747	0.479	0.00656	0.00193	0.479
		11.0826	0.475	0.00679	0.00201	0.492
		11.0905	0.471	0.00701	0.00208	0.503
		11.0984	0.467	0.00722	0.00216	0.514
		11.1063	0.463	0.00743	0.00224	0.525
		11.1142	0.458	0.00763	0.00232	0.534
		11.1221	0.454	0.00783	0.0024	0.543
		11.13	0.45	0.00802	0.0025	0.551
		11.1378	0.445	0.0082	0.00259	0.558
		11.1457	0.441	0.00837	0.00269	0.564
		11.1536	0.436	0.00853	0.00279	0.569
		11.1615	0.432	0.00868	0.0029	0.574
		11.1694	0.428	0.00881	0.00302	0.578
		11.1773	0.423	0.00893	0.00314	0.582
		11.1852	0.419	0.00904	0.00328	0.584
		11.1931	0.414	0.00914	0.00343	0.587
		11.201	0.41	0.00922	0.00359	0.588
		11.2089	0.406	0.0093	0.00376	0.589
		11.2168	0.401	0.00935	0.00393	0.589
		11.2247	0.397	0.0094	0.00413	0.589
		11.2326	0.392	0.00943	0.00434	0.588
		11.2405	0.388	0.00943	0.00457	0.587
		11.2484	0.384	0.00943	0.00481	0.585
		11.2563	0.379	0.00942	0.00508	0.583
		11.2642	0.375	0.00942	0.00536	0.581
		11.2721	0.371	0.00938	0.00567	0.578
		11.28	0.366	0.00934	0.00601	0.575
		11.2878	0.362	0.00929	0.00637	0.572
		11.2957	0.358	0.00922	0.00676	0.568
		11.3036	0.354	0.00915	0.00717	0.564
		11.3115	0.349	0.00907	0.00763	0.56
		11.3194	0.345	0.00899	0.00814	0.556
		11.3273	0.341	0.00889	0.00869	0.551
		11.3352	0.337	0.0088	0.00931	0.547
		11.3431	0.333	0.00869	0.01	0.542
		11.351	0.329	0.00857	0.0108	0.537
		11.3589	0.324	0.00845	0.0118	0.532
		11.3668	0.32	0.00833	0.013	0.527
		11.3747	0.316	0.00821	0.0145	0.522
		11.3826	0.312	0.00808	0.0164	0.517
		11.3905	0.308	0.00796	0.0189	0.512
		11.3984	0.304	0.00783	0.022	0.506
		11.4063	0.3	0.0077	0.0259	0.501
		11.4142	0.296	0.00757	0.0307	0.496
		11.4221	0.292	0.00744	0.0368	0.491
		11.43	0.288	0.0073	0.0443	0.485
		11.4378	0.284	0.00718	0.0533	0.48
		11.4457	0.28	0.00706	0.0641	0.475
		11.4536	0.276	0.00694	0.0767	0.469
		11.4615	0.272	0.00682	0.0914	0.464
		11.4694	0.269	0.0067	0.108	0.459
		11.4773	0.265	0.00659	0.127	0.453
		11.4852	0.261	0.00648	0.148	0.448
		11.4931	0.257	0.00638	0.172	0.443
		11.501	0.254	0.00629	0.198	0.438
		11.5089	0.25	0.0062	0.226	0.432
		11.5168	0.247	0.00611	0.257	0.427
		11.5247	0.243	0.00603	0.289	0.422
		11.5326	0.24	0.00596	0.324	0.417
		11.5405	0.236	0.00589	0.36	0.412
		11.5484	0.232	0.00583	0.396	0.407
		11.5563	0.229	0.00577	0.433	0.402
		11.5642	0.226	0.00572	0.472	0.396
		11.5721	0.222	0.00568	0.511	0.391
		11.58	0.219	0.00564	0.55	0.386
		11.5878	0.216	0.00561	0.589	0.381
		11.5957	0.212	0.00558	0.628	0.376
		11.6036	0.209	0.00556	0.666	0.371
		11.6115	0.206	0.00554	0.703	0.366
		11.6194	0.202	0.00552	0.738	0.362
		11.6273	0.199	0.00551	0.771	0.357
		11.6352	0.196	0.00551	0.802	0.352
		11.6431	0.193	0.00551	0.831	0.347
		11.651	0.19	0.00551	0.858	0.342
		11.6589	0.187	0.00551	0.882	0.337
		11.6668	0.184	0.00551	0.903	0.333
		11.6747	0.181	0.00552	0.921	0.328
		11.6826	0.178	0.00553	0.937	0.323
		11.6905	0.175	0.00554	0.949	0.319
		11.6984	0.172	0.00555	0.959	0.314
		11.7063	0.169	0.00556	0.965	0.309
		11.7142	0.166	0.00558	0.966	0.305
		11.7221	0.163	0.00559	0.967	0.3
		11.73	0.16	0.0056	0.964	0.295
		11.7379	0.157	0.00561	0.962	0.291
		11.7457	0.155	0.00562	0.954	0.286
		11.7536	0.152	0.00562	0.944	0.282
		11.7615	0.149	0.00562	0.932	0.277
		11.7694	0.147	0.00562	0.918	0.273
		11.7773	0.144	0.00562	0.902	0.269
		11.7852	0.141	0.00562	0.884	0.265
		11.7931	0.139	0.00561	0.865	0.26
		11.801	0.136	0.0056	0.844	0.256
		11.8089	0.134	0.00558	0.823	0.252
		11.8168	0.131	0.00556	0.8	0.248
		11.8247	0.129	0.00554	0.777	0.244
		11.8326	0.126	0.00551	0.754	0.24
		11.8405	0.124	0.00548	0.729	0.236
		11.8484	0.122	0.00544	0.705	0.232
		11.8563	0.119	0.00541	0.68	0.228
		11.8642	0.117	0.00537	0.655	0.224
		11.8721	0.115	0.00533	0.63	0.221
		11.88	0.112	0.00528	0.605	0.217
		11.8879	0.11	0.00523	0.581	0.213
		11.8957	0.108	0.00517	0.557	0.209
		11.9036	0.106	0.00511	0.534	0.206
		11.9115	0.104	0.00506	0.511	0.202
		11.9194	0.102	0.005	0.489	0.199
		11.9273	0.0995	0.00494	0.468	0.195
		11.9352	0.0974	0.00487	0.447	0.192
		11.9431	0.0954	0.0048	0.426	0.188
		11.951	0.0935	0.00473	0.407	0.185
		11.9589	0.0915	0.00467	0.388	0.182
		11.9668	0.0896	0.0046	0.37	0.178
		11.9747	0.0878	0.00452	0.353	0.175
		11.9826	0.086	0.00445	0.336	0.172
		11.9905	0.0842	0.00438	0.32	0.169
		11.9984	0.0824	0.00431	0.305	0.166
		12.0063	0.0807	0.00424	0.29	0.163
		12.0142	0.0789	0.00417	0.276	0.16
		12.0221	0.0773	0.0041	0.262	0.157
		12.03	0.0756	0.00403	0.25	0.154
		12.0379	0.074	0.00396	0.238	0.151
		12.0457	0.0724	0.0039	0.226	0.149
		12.0536	0.0709	0.00383	0.216	0.146
		12.0615	0.0694	0.00377	0.205	0.143
		12.0694	0.0679	0.00372	0.196	0.141
		12.0773	0.0665	0.00366	0.186	0.138
		12.0852	0.065	0.00361	0.177	0.136
		12.0931	0.0636	0.00357	0.169	0.133
		12.101	0.0623	0.00353	0.161	0.131
		12.1089	0.0609	0.00349	0.154	0.128
		12.1168	0.0596	0.00346	0.147	0.126
		12.1247	0.0584	0.00344	0.141	0.123
		12.1326	0.0571	0.00341	0.134	0.121
		12.1405	0.0559	0.00339	0.128	0.119
		12.1484	0.0547	0.00339	0.123	0.117
		12.1563	0.0536	0.00339	0.117	0.115
		12.1642	0.0525	0.00339	0.113	0.113
		12.1721	0.0513	0.00341	0.108	0.11
		12.18	0.0503	0.00344	0.103	0.108
		12.1879	0.0492	0.00347	0.0992	0.106
		12.1957	0.0482	0.00352	0.0953	0.105
		12.2036	0.0472	0.00357	0.0916	0.103
		12.2115	0.0462	0.00363	0.0881	0.101
		12.2194	0.0453	0.00371	0.0848	0.0989
		12.2273	0.0443	0.0038	0.0816	0.0971
		12.2352	0.0434	0.00389	0.0786	0.0954
		12.2431	0.0426	0.004	0.0758	0.0937
		12.251	0.0417	0.00412	0.0732	0.092
		12.2589	0.0409	0.00426	0.0707	0.0904
		12.2668	0.0401	0.00441	0.0684	0.0888
		12.2747	0.0393	0.00457	0.0662	0.0872
		12.2826	0.0385	0.00475	0.0641	0.0857
		12.2905	0.0378	0.00494	0.0621	0.0842
		12.2984	0.037	0.00515	0.0603	0.0828
		12.3063	0.0363	0.00538	0.0586	0.0814
		12.3142	0.0357	0.00562	0.0569	0.08
		12.3221	0.035	0.00587	0.0554	0.0786
		12.33	0.0344	0.00614	0.0539	0.0773
		12.3379	0.0337	0.00643	0.0526	0.0761
		12.3458	0.0331	0.00674	0.0513	0.0748
		12.3536	0.0325	0.00706	0.0501	0.0736
		12.3615	0.032	0.0074	0.049	0.0724
		12.3694	0.0314	0.00776	0.0479	0.0713
		12.3773	0.0309	0.00813	0.0469	0.0701
		12.3852	0.0304	0.00851	0.046	0.0691
		12.3931	0.0299	0.00891	0.0451	0.068
		12.401	0.0294	0.00932	0.0442	0.067
		12.4089	0.0289	0.00975	0.0435	0.066
		12.4168	0.0284	0.0102	0.0427	0.065
		12.4247	0.028	0.0106	0.042	0.0641
		12.4326	0.0276	0.0111	0.0414	0.0632
		12.4405	0.0272	0.0116	0.0408	0.0623
		12.4484	0.0267	0.0121	0.0402	0.0614
		12.4563	0.0264	0.0125	0.0397	0.0605
		12.4642	0.026	0.013	0.0392	0.0597
		12.4721	0.0256	0.0135	0.0387	0.0589
		12.48	0.0253	0.014	0.0382	0.0582
		12.4879	0.0249	0.0146	0.0377	0.0574
		12.4958	0.0246	0.0151	0.0373	0.0567
		12.5036	0.0242	0.0156	0.0369	0.056
		12.5115	0.0239	0.0161	0.0365	0.0553
		12.5194	0.0236	0.0166	0.0361	0.0546
		12.5273	0.0233	0.0171	0.0358	0.054
		12.5352	0.023	0.0176	0.0354	0.0533
		12.5431	0.0227	0.0181	0.035	0.0527
		12.551	0.0225	0.0186	0.0347	0.0521
		12.5589	0.0222	0.0191	0.0343	0.0515
		12.5668	0.0219	0.0195	0.034	0.051
		12.5747	0.0217	0.02	0.0337	0.0504
		12.5826	0.0214	0.0204	0.0333	0.0499
		12.5905	0.0212	0.0209	0.033	0.0493
		12.5984	0.0209	0.0213	0.0327	0.0488
		12.6063	0.0207	0.0217	0.0324	0.0483
		12.6142	0.0205	0.0221	0.0321	0.0478
		12.6221	0.0203	0.0225	0.0317	0.0473
		12.63	0.0201	0.0229	0.0314	0.0469
		12.6379	0.0199	0.0233	0.0311	0.0464
		12.6458	0.0196	0.0236	0.0308	0.046
		12.6536	0.0194	0.024	0.0305	0.0455
		12.6615	0.0193	0.0243	0.0301	0.0451
		12.6694	0.0191	0.0247	0.0298	0.0447
		12.6773	0.0189	0.025	0.0295	0.0442
		12.6852	0.0187	0.0253	0.0292	0.0438
		12.6931	0.0185	0.0256	0.0289	0.0434
		12.701	0.0183	0.026	0.0286	0.043
		12.7089	0.0182	0.0263	0.0284	0.0426
		12.7168	0.018	0.0266	0.0281	0.0422
		12.7247	0.0179	0.0269	0.0278	0.0418
		12.7326	0.0177	0.0272	0.0275	0.0415
		12.7405	0.0175	0.0275	0.0273	0.0411
		12.7484	0.0174	0.0278	0.027	0.0407
		12.7563	0.0173	0.0281	0.0268	0.0403
		12.7642	0.0171	0.0284	0.0266	0.04
		12.7721	0.017	0.0287	0.0263	0.0396
		12.78	0.0168	0.029	0.0261	0.0392
		12.7879	0.0167	0.0293	0.0259	0.0389
		12.7958	0.0166	0.0296	0.0258	0.0385
		12.8036	0.0165	0.03	0.0256	0.0382
		12.8115	0.0163	0.0304	0.0254	0.0378
		12.8194	0.0162	0.0308	0.0253	0.0375
		12.8273	0.0161	0.0312	0.0252	0.0371
		12.8352	0.016	0.0317	0.0251	0.0368
		12.8431	0.0159	0.0323	0.025	0.0364
		12.851	0.0158	0.0329	0.0249	0.0361
		12.8589	0.0157	0.0337	0.0248	0.0357
		12.8668	0.0156	0.0345	0.0247	0.0354
		12.8747	0.0155	0.0355	0.0247	0.0351
		12.8826	0.0154	0.0367	0.0247	0.0347
		12.8905	0.0153	0.0382	0.0246	0.0344
		12.8984	0.0152	0.0399	0.0246	0.0341
		12.9063	0.0151	0.0421	0.0246	0.0338
		12.9142	0.015	0.0446	0.0246	0.0334
		12.9221	0.0149	0.0478	0.0246	0.0331
		12.93	0.0148	0.0516	0.0246	0.0328
		12.9379	0.0147	0.0561	0.0246	0.0325
		12.9458	0.0146	0.0615	0.0246	0.0322
		12.9536	0.0146	0.068	0.0246	0.0319
		12.9615	0.0145	0.0756	0.0246	0.0316
		12.9694	0.0144	0.0846	0.0246	0.0313
		12.9773	0.0143	0.095	0.0246	0.031
		12.9852	0.0142	0.107	0.0245	0.0307
		12.9931	0.0141	0.121	0.0245	0.0305
		13.001	0.0139	0.136	0.0245	0.0302
		13.0089	0.0138	0.153	0.0244	0.0298
		13.0168	0.0137	0.172	0.0243	0.0295
		13.0247	0.0136	0.193	0.0243	0.0293
		13.0326	0.0135	0.215	0.0241	0.029
		13.0405	0.0134	0.239	0.024	0.0286
		13.0484	0.0132	0.264	0.0239	0.0283
		13.0563	0.0131	0.29	0.0237	0.028
		13.0642	0.013	0.317	0.0236	0.0277
		13.0721	0.0128	0.345	0.0234	0.0274
		13.08	0.0127	0.373	0.0232	0.0271
		13.0879	0.0126	0.401	0.0229	0.0267
		13.0958	0.0124	0.429	0.0227	0.0264
		13.1037	0.0123	0.457	0.0225	0.0261
		13.1115	0.0121	0.484	0.0222	0.0257
		13.1194	0.012	0.51	0.0219	0.0254
		13.1273	0.0118	0.535	0.0216	0.0251
		13.1352	0.0116	0.56	0.0213	0.0247
		13.1431	0.0115	0.583	0.021	0.0244
		13.151	0.0113	0.605	0.0207	0.024
		13.1589	0.0111	0.626	0.0204	0.0237
		13.1668	0.011	0.645	0.02	0.0233
		13.1747	0.0108	0.662	0.0197	0.023
		13.1826	0.0106	0.677	0.0194	0.0226
		13.1905	0.0105	0.691	0.019	0.0223
		13.1984	0.0103	0.702	0.0187	0.022
		13.2063	0.0101	0.712	0.0184	0.0216
		13.2142	0.00996	0.721	0.0181	0.0213
		13.2221	0.0098	0.728	0.0178	0.021
		13.23	0.00963	0.733	0.0175	0.0206
		13.2379	0.00947	0.737	0.0172	0.0203
		13.2458	0.00931	0.739	0.0169	0.02
		13.2537	0.00915	0.738	0.0166	0.0197
		13.2615	0.00899	0.738	0.0164	0.0193
		13.2694	0.00883	0.737	0.0161	0.019
		13.2773	0.00868	0.734	0.0159	0.0187
		13.2852	0.00853	0.73	0.0156	0.0184
		13.2931	0.00838	0.725	0.0154	0.0182
		13.301	0.00823	0.719	0.0152	0.0179
		13.3089	0.00808	0.712	0.0151	0.0176
		13.3168	0.00795	0.704	0.0149	0.0173
		13.3247	0.00782	0.695	0.0147	0.017
		13.3326	0.00767	0.686	0.0146	0.0167
		13.3405	0.00754	0.676	0.0144	0.0165
		13.3484	0.00742	0.665	0.0143	0.0162
		13.3563	0.00729	0.654	0.0141	0.016
		13.3642	0.00717	0.642	0.014	0.0157
		13.3721	0.00705	0.63	0.0139	0.0155
		13.38	0.00693	0.617	0.0138	0.0152
		13.3879	0.00681	0.605	0.0137	0.015
		13.3958	0.00671	0.592	0.0136	0.0148
		13.4037	0.0066	0.578	0.0135	0.0145
		13.4115	0.00649	0.565	0.0134	0.0143
		13.4194	0.00639	0.552	0.0133	0.0141
		13.4273	0.00629	0.538	0.0132	0.0139
		13.4352	0.00619	0.524	0.0131	0.0137
		13.4431	0.00608	0.51	0.0131	0.0135
		13.451	0.00599	0.497	0.013	0.0132
		13.4589	0.00589	0.483	0.0129	0.013
		13.4668	0.0058	0.469	0.0128	0.0128
		13.4747	0.00571	0.455	0.0126	0.0126
		13.4826	0.00563	0.442	0.0125	0.0124
		13.4905	0.00554	0.428	0.0124	0.0123
		13.4984	0.00547	0.415	0.0123	0.0121
		13.5063	0.00539	0.402	0.0122	0.0119
		13.5142	0.00531	0.389	0.012	0.0117
		13.5221	0.00523	0.376	0.0119	0.0115
		13.53	0.00515	0.363	0.0117	0.0114
		13.5379	0.00508	0.35	0.0116	0.0112
		13.5458	0.005	0.338	0.0114	0.011
		13.5537	0.00494	0.326	0.0113	0.0109
		13.5615	0.00488	0.314	0.0111	0.0107
		13.5694	0.00481	0.302	0.011	0.0105
		13.5773	0.00474	0.291	0.0108	0.0104
		13.5852	0.00468	0.279	0.0106	0.0102
		13.5931	0.00461	0.268	0.0104	0.0101
		13.601	0.00455	0.257	0.0102	0.00995
		13.6089	0.00449	0.247	0.0101	0.00981
		13.6168	0.00443	0.237	0.00988	0.00967
		13.6247	0.00437	0.227	0.00969	0.00953
		13.6326	0.00432	0.218	0.00951	0.00939
		13.6405	0.00426	0.209	0.00932	0.00926
		13.6484	0.00421	0.2	0.00913	0.00913
		13.6563	0.00416	0.191	0.00895	0.00901
		13.6642	0.00411	0.183	0.00876	0.0089
		13.6721	0.00405	0.175	0.00858	0.00878
		13.68	0.004	0.167	0.00841	0.00866
		13.6879	0.00395	0.16	0.00823	0.00855
		13.6958	0.0039	0.153	0.00806	0.00844
		13.7037	0.00385	0.146	0.00788	0.00833
		13.7116	0.00381	0.14	0.00771	0.00823
		13.7194	0.00377	0.133	0.00755	0.00812
		13.7273	0.00372	0.128	0.00738	0.00802
		13.7352	0.00368	0.122	0.00722	0.00792
		13.7431	0.00365	0.116	0.00707	0.00783
		13.751	0.00361	0.111	0.00692	0.00773
		13.7589	0.00357	0.106	0.00677	0.00764
		13.7668	0.00354	0.102	0.00662	0.00755
		13.7747	0.00349	0.0971	0.00648	0.00746
		13.7826	0.00346	0.0929	0.00635	0.00737
		13.7905	0.00343	0.0888	0.00622	0.00729
		13.7984	0.00339	0.085	0.00609	0.00721
		13.8063	0.00336	0.0813	0.00597	0.00713
		13.8142	0.00333	0.0779	0.00585	0.00705
		13.8221	0.0033	0.0746	0.00574	0.00697
		13.83	0.00327	0.0714	0.00564	0.00691
		13.8379	0.00324	0.0685	0.00553	0.00684
		13.8458	0.00322	0.0656	0.00543	0.00677
		13.8537	0.00318	0.063	0.00533	0.0067
		13.8616	0.00316	0.0604	0.00524	0.00663
		13.8694	0.00314	0.058	0.00515	0.00657
		13.8773	0.00312	0.0557	0.00507	0.00651
		13.8852	0.00309	0.0536	0.00499	0.00644
		13.8931	0.00307	0.0516	0.00491	0.00639
		13.901	0.00306	0.0497	0.00484	0.00634
		13.9089	0.00304	0.0479	0.00478	0.00628
		13.9168	0.00303	0.0462	0.00471	0.00623
		13.9247	0.00302	0.0445	0.00465	0.00618
		13.9326	0.003	0.043	0.00459	0.00613
		13.9405	0.00299	0.0415	0.00454	0.00608
		13.9484	0.00298	0.0401	0.00449	0.00603
		13.9563	0.00297	0.0388	0.00444	0.00599
		13.9642	0.00296	0.0376	0.0044	0.00594
		13.9721	0.00294	0.0364	0.00435	0.0059
		13.98	0.00293	0.0354	0.00431	0.00586
		13.9879	0.00292	0.0343	0.00427	0.00582
		13.9958	0.00292	0.0334	0.00424	0.00578
		14.0037	0.00291	0.0325	0.0042	0.00574
		14.0116	0.0029	0.0316	0.00416	0.0057
		14.0194	0.00289	0.0307	0.00413	0.00567
		14.0273	0.00288	0.03	0.00409	0.00562
		14.0352	0.00287	0.0292	0.00406	0.00558
		14.0431	0.00286	0.0285	0.00402	0.00555
		14.051	0.00286	0.0279	0.00398	0.00552
		14.0589	0.00286	0.0272	0.00395	0.00549
		14.0668	0.00285	0.0267	0.00392	0.00546
		14.0747	0.00284	0.0261	0.00389	0.00543
		14.0826	0.00283	0.0256	0.00385	0.00539
		14.0905	0.00283	0.025	0.00381	0.00536
		14.0984	0.00281	0.0246	0.00377	0.00532
		14.1063	0.0028	0.0241	0.00373	0.00529
		14.1142	0.00279	0.0237	0.00369	0.00526
		14.1221	0.00278	0.0232	0.00365	0.00523
		14.13	0.00277	0.0228	0.0036	0.00519
		14.1379	0.00277	0.0225	0.00357	0.00516
		14.1458	0.00275	0.0221	0.00353	0.00513
		14.1537	0.00274	0.0218	0.00348	0.0051
		14.1616	0.00273	0.0214	0.00343	0.00506
		14.1694	0.00271	0.0211	0.00338	0.00503
		14.1773	0.0027	0.0208	0.00333	0.00499
		14.1852	0.00269	0.0205	0.00328	0.00496
		14.1931	0.00267	0.0202	0.00323	0.00493
		14.201	0.00266	0.0199	0.00317	0.0049
		14.2089	0.00264	0.0197	0.00312	0.00487
		14.2168	0.00262	0.0194	0.00307	0.00483
		14.2247	0.0026	0.0192	0.00302	0.0048
		14.2326	0.00259	0.019	0.00297	0.00476
		14.2405	0.00257	0.0187	0.00291	0.00473
		14.2484	0.00256	0.0185	0.00286	0.00469
		14.2563	0.00253	0.0183	0.0028	0.00466
		14.2642	0.00251	0.0181	0.00275	0.00462
		14.2721	0.0025	0.0179	0.0027	0.00458
		14.28	0.00248	0.0177	0.00264	0.00455
		14.2879	0.00246	0.0175	0.00259	0.00452
		14.2958	0.00244	0.0173	0.00254	0.00449
		14.3037	0.00241	0.0171	0.00249	0.00445
		14.3116	0.00239	0.0169	0.00243	0.00443
		14.3195	0.00236	0.0167	0.00238	0.00439
		14.3273	0.00234	0.0166	0.00234	0.00435
		14.3352	0.00232	0.0164	0.00229	0.00432
		14.3431	0.0023	0.0162	0.00224	0.00429
		14.351	0.00229	0.0161	0.0022	0.00426
		14.3589	0.00227	0.0159	0.00215	0.00422
		14.3668	0.00225	0.0158	0.0021	0.00419
		14.3747	0.00223	0.0156	0.00206	0.00416
		14.3826	0.00221	0.0155	0.00203	0.00413
		14.3905	0.00219	0.0154	0.00198	0.0041
		14.3984	0.00217	0.0152	0.00194	0.00407
		14.4063	0.00215	0.0151	0.0019	0.00404
		14.4142	0.00213	0.015	0.00186	0.00401
		14.4221	0.00212	0.0148	0.00183	0.00398
		14.43	0.0021	0.0147	0.0018	0.00395
		14.4379	0.00208	0.0146	0.00176	0.00392
		14.4458	0.00207	0.0145	0.00173	0.00389
		14.4537	0.00206	0.0144	0.0017	0.00386
		14.4616	0.00204	0.0143	0.00168	0.00384
		14.4695	0.00202	0.0142	0.00165	0.00381
		14.4773	0.00201	0.0141	0.00162	0.0038
		14.4852	0.002	0.014	0.00159	0.00378
		14.4931	0.002	0.0139	0.00157	0.00376
		14.501	0.00199	0.0139	0.00155	0.00374
		14.5089	0.00198	0.0138	0.00153	0.00373
		14.5168	0.00198	0.0137	0.00151	0.00371
		14.5247	0.00198	0.0137	0.00149	0.0037
		14.5326	0.00197	0.0136	0.00148	0.00369
		14.5405	0.00197	0.0136	0.00146	0.00368
		14.5484	0.00197	0.0135	0.00145	0.00368
		14.5563	0.00197	0.0135	0.00144	0.00367
		14.5642	0.00198	0.0135	0.00143	0.00366
		14.5721	0.00198	0.0134	0.00142	0.00366
		14.58	0.00199	0.0134	0.00141	0.00366
		14.5879	0.002	0.0134	0.0014	0.00366
		14.5958	0.002	0.0134	0.00139	0.00367
		14.6037	0.00202	0.0134	0.00138	0.00367
		14.6116	0.00203	0.0134	0.00138	0.00367
		14.6195	0.00204	0.0134	0.00137	0.00367
		14.6273	0.00205	0.0134	0.00137	0.00368
		14.6352	0.00207	0.0134	0.00136	0.00369
		14.6431	0.00208	0.0134	0.00136	0.0037
		14.651	0.0021	0.0134	0.00136	0.00371
		14.6589	0.00211	0.0134	0.00135	0.00372
		14.6668	0.00213	0.0134	0.00135	0.00373
		14.6747	0.00214	0.0134	0.00134	0.00374
		14.6826	0.00216	0.0135	0.00134	0.00375
		14.6905	0.00217	0.0135	0.00134	0.00376
		14.6984	0.00218	0.0135	0.00133	0.00376
		14.7063	0.00219	0.0135	0.00132	0.00377
		14.7142	0.00221	0.0136	0.00132	0.00378
		14.7221	0.00222	0.0136	0.00132	0.00378
		14.73	0.00223	0.0136	0.00132	0.00379
		14.7379	0.00224	0.0136	0.00131	0.0038
		14.7458	0.00225	0.0137	0.00131	0.00381
		14.7537	0.00226	0.0137	0.0013	0.00381
		14.7616	0.00226	0.0137	0.0013	0.00382
		14.7695	0.00227	0.0137	0.0013	0.00382
		14.7773	0.00227	0.0138	0.00129	0.00382
		14.7852	0.00227	0.0138	0.00128	0.00382
		14.7931	0.00227	0.0138	0.00128	0.00381
		14.801	0.00227	0.0139	0.00127	0.00381
		14.8089	0.00227	0.0139	0.00126	0.00381
		14.8168	0.00227	0.014	0.00126	0.0038
		14.8247	0.00227	0.014	0.00126	0.0038
		14.8326	0.00227	0.0141	0.00125	0.00379
		14.8405	0.00226	0.0142	0.00125	0.00379
		14.8484	0.00226	0.0142	0.00124	0.00378
		14.8563	0.00225	0.0143	0.00124	0.00378
		14.8642	0.00224	0.0144	0.00123	0.00377
		14.8721	0.00223	0.0145	0.00123	0.00376
		14.88	0.00222	0.0146	0.00123	0.00375
		14.8879	0.00222	0.0147	0.00123	0.00374
		14.8958	0.00221	0.0148	0.00123	0.00373
		14.9037	0.0022	0.0149	0.00123	0.00372
		14.9116	0.0022	0.0151	0.00123	0.00371
		14.9195	0.00219	0.0152	0.00122	0.0037
		14.9273	0.00218	0.0154	0.00123	0.0037
		14.9352	0.00217	0.0155	0.00123	0.00369
		14.9431	0.00216	0.0157	0.00124	0.00368
		14.951	0.00215	0.0159	0.00125	0.00367
		14.9589	0.00214	0.0161	0.00125	0.00367
		14.9668	0.00214	0.0163	0.00125	0.00366
		14.9747	0.00213	0.0166	0.00127	0.00365
		14.9826	0.00213	0.0168	0.00128	0.00364
		14.9905	0.00213	0.0171	0.00129	0.00364
		14.9984	0.00212	0.0173	0.00129	0.00363
		15.0063	0.00211	0.0176	0.0013	0.00363
		15.0142	0.00211	0.0179	0.00131	0.00362
		15.0221	0.0021	0.0182	0.00132	0.00362
		15.03	0.00209	0.0185	0.00133	0.00362
		15.0379	0.00209	0.0188	0.00134	0.00361
		15.0458	0.00209	0.0191	0.00135	0.0036
		15.0537	0.00208	0.0194	0.00136	0.00359
		15.0616	0.00208	0.0197	0.00137	0.00359
		15.0695	0.00207	0.02	0.00138	0.00359
		15.0774	0.00207	0.0203	0.0014	0.00359
		15.0852	0.00206	0.0206	0.0014	0.00359
		15.0931	0.00205	0.0209	0.0014	0.00358
		15.101	0.00204	0.0212	0.00141	0.00358
		15.1089	0.00204	0.0215	0.00142	0.00358
		15.1168	0.00203	0.0217	0.00143	0.00357
		15.1247	0.00202	0.022	0.00144	0.00356
		15.1326	0.00201	0.0222	0.00144	0.00356
		15.1405	0.00201	0.0225	0.00144	0.00355
		15.1484	0.00199	0.0227	0.00144	0.00354
		15.1563	0.00198	0.0229	0.00144	0.00353
		15.1642	0.00197	0.0231	0.00143	0.00352
		15.1721	0.00196	0.0232	0.00143	0.00351
		15.18	0.00196	0.0234	0.00142	0.0035
		15.1879	0.00195	0.0235	0.0014	0.00349
		15.1958	0.00193	0.0236	0.00139	0.00347
		15.2037	0.00191	0.0236	0.00137	0.00346
		15.2116	0.00189	0.0236	0.00136	0.00344
		15.2195	0.00188	0.0236	0.00134	0.00342
		15.2274	0.00186	0.0236	0.00132	0.0034
		15.2352	0.00184	0.0236	0.00129	0.00338
		15.2431	0.00182	0.0235	0.00127	0.00336
		15.251	0.0018	0.0234	0.00124	0.00334
		15.2589	0.00178	0.0233	0.00121	0.00331
		15.2668	0.00176	0.0231	0.00118	0.00329
		15.2747	0.00174	0.023	0.00115	0.00326
		15.2826	0.00171	0.0228	0.00112	0.00323
		15.2905	0.00168	0.0225	0.00108	0.0032
		15.2984	0.00166	0.0223	0.00104	0.00316
		15.3063	0.00163	0.022	0.000999	0.00313
		15.3142	0.0016	0.0217	0.000955	0.0031
		15.3221	0.00157	0.0213	0.000915	0.00306
		15.33	0.00153	0.021	0.000869	0.00302
		15.3379	0.0015	0.0206	0.000823	0.00298
		15.3458	0.00146	0.0202	0.000782	0.00293
		15.3537	0.00142	0.0198	0.000734	0.00288
		15.3616	0.00139	0.0194	0.000684	0.00283
		15.3695	0.00135	0.0189	0.000643	0.00277
		15.3774	0.00132	0.0185	0.000601	0.00272
		15.3852	0.00128	0.018	0.000551	0.00268
		15.3931	0.00124	0.0176	0.000501	0.00263
		15.401	0.0012	0.0171	0.000447	0.00257
		15.4089	0.00115	0.0166	0.000399	0.00252
		15.4168	0.00111	0.0161	0.000357	0.00246
		15.4247	0.00106	0.0156	0.000312	0.0024
		15.4326	0.00102	0.0152	0.000269	0.00234
		15.4405	0.000976	0.0147	0.000228	0.00229
		15.4484	0.000931	0.0142	0.000189	0.00223
[truncated: 5,616 more rows]
