# Supplementary material for: Multivalency ensures persistence of a +TIP body at specialized microtubule ends
Source: Nat Cell Biol. 2022 Dec 19;25(1):56–67. doi: 10.1038/s41556-022-01035-2 (PMC9859758; doi:10.1038/s41556-022-01035-2)
Supplement: Source Data Fig. 3 — Numerical source data Fig. 3. [file 41556_2022_1035_MOESM16_ESM.xlsx]

## Sheet: Tabelle1
A		Kar9-WT+Bim1+Bik1									Kar9-WT+Bim1									Kar9-α ̶+Bim1+Bik1									Kar9-α ̶+Bim1									Kar9-β ̶+Bim1+Bik1									Kar9-β ̶+Bim1
			Protein [μM]
			0.1	0.25	0.5	1	2.5	5	10			0.1	0.25	0.5	1	2.5	5	10			0.1	0.25	0.5	1	2.5	5	10			0.1	0.25	0.5	1	2.5	5	10			0.1	0.25	0.5	1	2.5	5	10			0.1	0.25
	NaCl [mM]	150	0	0	0	0	1	1	1		150	0	0	0	1	1	1	1		150	0	0	0	0	0	1	1		150	0	0	0	0	1	1	1		150	0	0	0	0	0	1	1		150	0	0
		175	0	0	0	1	1	1	1		175	0	0	0	1	1	1	1		175	0	0	0	0	1	1	1		175	0	0	0	0	1	1	1		175	0	0	0	0	1	1	1		175	0	0
		200	0	0	0	1	1	1	1		200	0	0	0	0	1	1	1		200	0	0	0	0	1	1	1		200	0	0	0	0	1	1	1		200	0	0	0	0	1	1	1		200	0	0
		225	0	0	0	1	1	1	1		225	0	0	0	0	1	1	1		225	0	0	0	0	1	1	1		225	0	0	0	0	0	1	1		225	0	0	0	0	1	1	1		225	0	0
		250	0	0	0	0	1	1	1		250	0	0	0	0	1	1	1		250	0	0	0	0	1	1	1		250	0	0	0	0	0	0	1		250	0	0	0	0	1	1	1		250	0	0
		275	0	0	0	0	1	1	1		275	0	0	0	0	0	1	1		275	0	0	0	0	1	1	1		275	0	0	0	0	0	0	0		275	0	0	0	0	1	1	1		275	0	0
		300	0	0	0	0	1	1	1		300	0	0	0	0	0	1	1		300	0	0	0	0	0	1	1		300	0	0	0	0	0	0	0		300	0	0	0	0	1	1	1		300	0	0
		325	0	0	0	0	1	1	1		325	0	0	0	0	0	0	1		325	0	0	0	0	0	1	1		325	0	0	0	0	0	0	0		325	0	0	0	0	1	1	1		325	0	0
		350	0	0	0	0	1	1	1		350	0	0	0	0	0	0	0		350	0	0	0	0	0	0	1		350	0	0	0	0	0	0	0		350	0	0	0	0	1	1	1		350	0	0
		375	0	0	0	0	0	1	1		375	0	0	0	0	0	0	0		375	0	0	0	0	0	0	1		375	0	0	0	0	0	0	0		375	0	0	0	0	0	1	1		375	0	0
		400	0	0	0	0	0	1	1		400	0	0	0	0	0	0	0		400	0	0	0	0	0	0	0		400	0	0	0	0	0	0	0		400	0	0	0	0	0	1	1		400	0	0
		425	0	0	0	0	0	1	1		425	0	0	0	0	0	0	0		425	0	0	0	0	0	0	0		425	0	0	0	0	0	0	0		425	0	0	0	0	0	0	1		425	0	0
		1 = phase separation		0 = soluble
[truncated: 37 more columns]
