# Supplementary material for: Multivalency ensures persistence of a +TIP body at specialized microtubule ends
Source: Nat Cell Biol. 2022 Dec 19;25(1):56–67. doi: 10.1038/s41556-022-01035-2 (PMC9859758; doi:10.1038/s41556-022-01035-2)
Supplement: Source Data Fig. 4 — Numerical source data Fig. 4. [file 41556_2022_1035_MOESM17_ESM.xlsx]

## Sheet: Tabelle1
C
		elongated to bud			aligned but stuck			misaligned				p (Two-Proportion z-test comparing "elongated to bud" category)
		Frequency	Upper Limit	Lower Limit	Frequency	Upper Limit	Lower Limit	Frequency	Upper Limit	Lower Limit			KAR9	Kar9-αβγ ̶	dyn1Δ KAR9	dyn1Δ Kar9-αβγ ̶	bik1Δ KAR9	bik1Δ Kar9-αβγ ̶	kar9Δ
	KAR9	0.927273	0.954741	0.885139	0.0727273	0.114861	0.045259	0	0.0171615	0		KAR9		0.336147	0.00422014	2.6906e-06	9.31886e-11	0	0
	Kar9-αβγ ̶	0.956522	0.982964	0.893483	0.0434783	0.106517	0.0170357	0	0.0400814	0		Kar9-αβγ ̶						0
	dyn1Δ KAR9	0.819149	0.883907	0.72933	0.159574	0.246724	0.0991561	0.0212766	0.0742902	0.00378044		dyn1Δ KAR9				0.197263	0.0110339	1.06581e-14	4.85078e-06
	dyn1Δ Kar9-αβγ ̶	0.746032	0.813976	0.663529	0.134921	0.20547	0.0859737	0.119048	0.18715	0.0734867		dyn1Δ Kar9-αβγ ̶						5.01599e-13
	bik1Δ KAR9	0.675532	0.73836	0.605674	0.276596	0.344525	0.217613	0.0478723	0.0884643	0.0253873		bik1Δ KAR9						1.80307e-11
	bik1Δ Kar9-αβγ ̶	0.36014	0.417289	0.306698	0.258741	0.312458	0.21142	0.381119	0.438628	0.326761		bik1Δ Kar9-αβγ ̶
	kar9Δ	0.559271	0.611928	0.505245	0.155015	0.198081	0.119912	0.285714	0.336783	0.239592		kar9Δ
		Frequency with 95% Wilson/Brown Confidence Intervals
D
		multiple spindles				p (Two-Proportion z-test)
		Frequency	Upper Limit	Lower Limit			KAR9	Kar9-αβγ ̶	dyn1Δ KAR9	dyn1Δ Kar9-αβγ ̶	bik1Δ KAR9	bik1Δ Kar9-αβγ ̶	kar9Δ
	KAR9	0	0.0156896	0		KAR9					0.00445925	3.81775e-11	0.227666
	Kar9-αβγ ̶	0	0.0214797	0		Kar9-αβγ ̶						1.39584e-08
	dyn1Δ KAR9	0	0.0442353	0		dyn1Δ KAR9					0.0938401	7.32528e-05	0.478616
	dyn1Δ Kar9-αβγ ̶	0	0.0802956	0		dyn1Δ Kar9-αβγ ̶
	bik1Δ KAR9	0.032967	0.061456	0.0174392		bik1Δ KAR9						2.27226e-07
	bik1Δ Kar9-αβγ ̶	0.165441	0.214197	0.126004		bik1Δ Kar9-αβγ ̶
	kar9Δ	0.0060241	0.0333294	0.000308996		kar9Δ
		Frequency with 95% Wilson/Brown Confidence Intervals
