# Supplementary material for: Multivalency ensures persistence of a +TIP body at specialized microtubule ends
Source: Nat Cell Biol. 2022 Dec 19;25(1):56–67. doi: 10.1038/s41556-022-01035-2 (PMC9859758; doi:10.1038/s41556-022-01035-2)
Supplement: Source Data Fig. 5 — Numerical source data Fig. 5. [file 41556_2022_1035_MOESM18_ESM.xlsx]

## Sheet: Tabelle1
A
	KAR9	Kar9-α ̶	Kar9-β ̶	Kar9-γ ̶	Kar9-αβγ ̶	bik1Δ KAR9	bik1Δ Kar9-αβγ ̶		p(Welch's t-test)
	1.00904	0.90547	0.556302	1.17179	0.432022	0.476034	0.256326			KAR9	Kar9-α ̶	Kar9-β ̶	Kar9-γ ̶	Kar9-αβγ ̶	bik1Δ KAR9	bik1Δ Kar9-αβγ ̶
	0.736804	0.363964	1.56238	0.902511	0.221929	0.375335	0.480611		KAR9		<0.0001	<0.0001	0.098	<0.0001	<0.0001
	0.958733	0.544466	1.56534	0.497121	0.204175	0.471457	0.242594		Kar9-α ̶					<0.0001
	0.618442	0.671705	0.503039	0.929143	0.159789	0.855946	0.288367		Kar9-β ̶					<0.0001
	0.96761	0.946897	1.59493	0.432022	0.476408	0.567579	0.119009		Kar9-γ ̶
	1.06822	0.736804	1.34045	1.04455		0.521807	0.448571		Kar9-αβγ ̶							<0.0001
	0.739763	1.11556	0.932102	0.991283	0.272233	0.636238			bik1Δ KAR9							<0.0001
	0.93802	0.529671	0.943938	1.0771	0.369882	0.151049	0.260903		bik1Δ Kar9-αβγ ̶
	1.53871	0.452735	0.902511	0.618442	0.603647		0.334139
	0.565179	0.254479	1.28127	1.3079	0.40539	0.544693	0.18309
	0.855166	0.319578	0.93802	1.83757	0.233765	0.288367	0.247172
	0.713132	0.591811	0.84333	2.11868	0.272233	0.439416
	0.71905	0.366923		1.19546	0.192338	0.741515	0.544693
	0.713132		2.13052	0.769354	0.34325	0.453148	0.375335
	1.39667	0.920266	0.659869	0.964651	0.461612	0.178513	0.448571
	0.627319	0.988324	1.08301	2.39683	0.304782	0.695742	0.23344
	0.787108	0.390595	0.846289	1.2428	0.21897	0.439416	0.109854
	1.01791	1.67482	0.769354	1.13628			0.119009
	0.991283	0.449776		1.73401	0.707214	0.636238	0.28379
	1.36116	0.574056	0.976488		0.440899	0.819328	0.265481
	1.15403	1.21321	0.618442	0.825576	0.242642	0.572156
	0.565179	1.44698	0.6865	1.13332	0.352127	0.457725	0.311253
	0.867003	0.828535	0.825576	0.991283	0.322537		0.311253
	1.12148	0.603647	0.872921	1.12444	0.704255	0.608775	0.297521
	1.32566	0.683541	0.695377	1.02975	0.340291	0.302099	0.0961223
	0.245601		0.713132	1.31974	0.239683	1.05735	0.421107
		0.816699	0.440899	0.751599	0.482326	0.430262	0.64997
	0.884757	0.724968	0.659869	1.23097	0.292946	0.83306	0.0778133
	1.34933	0.724968	0.890675	1.67186	0.239683	0.439416
	1.21913	0.482326	1.31382	1.17179	0.704255	0.320408	0.384489
	1.51208	0.840371	0.62436	1.00608	0.698337	0.819328	0.13274
	1.09781	0.204175	1.46473	0.331414	0.369882	0.338717	0.329562
	1.4884	0.236724	1.16587	1.12444	0.221929	0.384489	0.270058
	1.57126	0.227847	0.665787	0.988324			0.393644
	0.917306	0.834453	0.852207	1.74584	0.600688	0.892564	0.137318
	1.03271	0.508957		0.645074	0.426104	0.297521	0.352448
	0.911388	0.153871	0.896593	1.46769	0.526711	0.691165
	1.39371		1.10669		0.310701	0.453148	0.302099
	1.44402	0.627319	0.322537	1.26647	0.334373	0.64997	0.361603
	1.45585	0.434981	0.970569	1.4233	0.319578	0.878832
	1.18362	0.568138	0.713132	1.60381	0.494162	0.521807	0.508075
	1.72217	0.976488	0.363964	0.757518	0.337332	0.370757	0.384489
	1.4884	0.541507	0.363964	0.772313	0.479367	0.956646	0.192245
	1.34341	0.538548	0.633237	1.66299	0.526711	1.06192	0.270058
	0.722009		0.648033	0.884757	0.355086	1.007
				1.53575	0.381718	0.41653	0.228863
	0.6865	0.571975		0.659869		0.78271	0.379912
	1.26943	0.508422	0.933736	0.979447		0.343294	0.28379
	1.06822	0.14666	0.796853	0.529671	0.347096		0.604197
	0.56222	0.713746	0.967957	0.704255	0.464424	0.54927
	0.878839	0.777299	1.53993	1.39667	0.55242	0.489766	0.393644
	1.13628	0.674637	0.62575	1.52687	0.743078	0.54927	0.448571
	0.958733	1.84303	0.806631	0.736804	0.425314	0.791865	0.242594
	1.37004	0.826186	0.483978	1.00608	0.557309	0.379912	0.123586
	1.20433	0.708857	0.791965	1.97665	0.483978	0.105277	0.178513
	0.745681	0.420426	1.09017	1.97369	0.816408
	1.3079	0.420426	0.694191	0.793026	0.567086	0.746092	0.0778133
	0.618442	0.899516		1.24576	0.743078	0.887987	0.260903
	0.588852		1.73059	0.464571	0.542643	0.375335	0.123586
	0.710173	0.831074	0.762633	0.618442	0.337318	0.462302	0.292944
	0.778231	0.21999	1.38838			0.714051
	1.23097	0.801742	1.14395	0.858125	0.69908		0.411953
	0.565179	0.91907	0.767521	0.985365	0.415537	0.398221	0.169358
	0.692418	0.752855	0.972846	1.40851	0.327541	0.443993	0.352448
	0.470489	1.3395	1.39816	1.45881	0.518199	0.508075	0.544693
		0.278654	1.13417	1.26647	0.664859	0.407375	0.23344
	1.13036	0.342207	0.420426	1.08301	1.14884	0.434839	0.0320408
	1.09781	1.69637	0.782187	1.66891	0.889738	0.361603	0.370757
	1.21617	0.738189	0.513311	0.90547	0.483978	0.750669	0.709474
	0.893634	0.449758	0.816408	0.754559	1.22217	0.370757
	1.48249	0.743078		0.958733	0.391094	0.338717
	0.571097	0.806631	0.18577	0.994242	0.88485
	0.757518	1.69148	0.963068	1.00016	0.928848	0.393644
	0.488244	1.36883	0.508422	0.982406	0.454646	0.553847
	1.40259		1.09995	0.399472	0.376428	0.494343
	1.46473	0.571975	0.669748	1.1274	0.161326	0.338717
	0.31366	0.567086	0.581752	0.535589	0.606195	0.663702
		0.91907	0.796853		0.337318	0.425684
		1.39327	0.322652		0.635527	0.379912
	1.02988	0.493756	0.733301	0.777299		0.64997
	1.54253	0.635527	0.767521	1.07551	0.532865
	0.347871	0.679525	1.09995	1.80881	0.410648	0.228863
	0.823905	0.498644	0.733301	0.611084	0.694191	0.31583
	0.361603	0.239545	0.161326	0.415537	0.327541	0.215131
	1.00242	1.19772	0.596418	1.22217	1.04618	0.540116
	1.33656	0.288432	1.56437	1.36883	0.821297	0.256326
	0.682011	0.581752	0.47909	0.791965	0.454646	0.558425
		0.811519	1.48127	0.606195	0.708857	0.292944
	0.952068	0.527977		0.904404	0.601307	0.311253
	1.7302	0.571975	1.0364	1.21239	0.18577
	0.64997	0.689303	0.879961	0.620861	0.273766	0.640815
	0.535538	0.36665	1.00707	1.18306	0.498644	0.453148
	0.952068	0.283543	1.10973	0.987512	0.850629	0.398221
	0.457725		0.371539	0.84574	0.488867	0.306676
	0.480611	0.527977	1.60348	0.513311		0.311253
	1.10312	0.933736	0.273766		0.327541	0.329562
	1.08481	0.381316	0.655082	1.09995	0.171104	0.347871
		0.567086	0.835963	1.2515	0.175992	0.668279
	0.997841	0.376428	0.84574	0.831074	0.410648	0.201399
	1.53338	1.05595	0.351984	1.28572	0.244434	0.764401
	1.53338	0.33243	0.273766	0.581752	0.483978	0.727783
	1.07565	1.01684	0.532865	0.659971	0.2591	0.393644
	1.10769	0.728412	0.850629	1.00218	0.395982	0.695742
	0.508075	0.410648		1.13906	0.493756	0.608775
	0.869678	1.06084	0.483978	1.02173	0.938625
		1.31994	1.65726		0.395982	0.682011
	0.9658	0.361762	0.782187	1.43238	0.21999	0.576734
	0.668279		0.483978	2.18035	0.229768	0.576734
	0.434839		0.963068	0.840852	0.215102	0.563002
	0.714051		0.689303	1.18306	0.273766	0.526384
	1.63408		0.62575	0.757744		0.288367
	0.64997		0.493756	1.04129	0.254211	0.224285
	1.41437		0.997289	1.97502	0.415537	0.13274
	0.952068		0.62575	0.928848	0.263988
	0.640815		0.532865	0.630639	0.430203
	0.59962		1.04618	1.04129	0.2591
	0.768978		0.894627	0.816408	0.503533
			0.611084	0.943514	0.298209
	1.29994		0.508422	1.17328	0.464424
	1.44183		0.88485	0.62575	0.454646
	0.764401		0.513311	1.1635	0.33243
	1.84463		0.420426	0.787076
	1.01615			0.69908	0.371539
	0.672856		0.537754	1.19772	0.180881
	0.947491		1.75992	0.791965	0.356873
	0.78271		1.75992	0.645305	0.224879
	0.480611		0.469312		0.537754
	0.425684		1.36394	0.909293	0.18577
	1.59288		0.894627	1.2955	0.376428
	1.03446		0.542643	1.15373	0.381316
	1.31825			0.679525
			0.791965	1.39816	0.298209
	1.58831		1.00707	0.899516	0.474201
	1.51965		1.54971	1.69148	1.2955
	0.837637		0.410648	1.28083	0.312875
	1.68443		0.782187	0.547531	0.376428
	1.18093		1.20261	0.835963	0.620861
	1.31825		0.655082	0.762633	1.15862
	1.126		0.229768	0.806631	0.703969
	1.54253		0.474201	1.14884	0.254211
	1.7714		0.904404	0.518199	0.831074
			0.816408	1.85281	0.29332
	0.585888		0.591529	1.64259	0.708857
	1.00242		0.650193	0.84574	0.278654
	0.503498		0.571975	1.56437	0.327541
	0.512652		0.747967		0.190658
			0.351984
	1.12143		0.527977		0.635527
	1.02988		0.713746		0.459535
	0.73236		1.06084		0.703969
	1.21297		0.640416		0.659971
	1.29536		0.738189		0.601307
	1.50592		1.17328		0.889738
	0.489766				0.420426
	1.64323		0.747967		0.410648
			1.07551		0.327541
	0.677433		0.782187		0.488867
	0.691165		0.571975
	0.91545		0.831074
	1.3274		0.674637
	0.704897		0.40576
	1.02073		1.09506
	1.65239		1.39816
	1.1672		0.723523
			1.1635
	0.714051
	1.3274
	0.984109
	1.32283
	1.39606
	1.03904
	0.73236
	1.07565
	0.672856
	1.00242
	0.443993
	0.851369
	0.929182
	0.714051
	0.640815
	0.920028
	0.654547
	1.17635
	1.126
	0.46688
	1.0253
	1.11685
	0.608775
	1.51507
	0.746092
	1.46014
	1.29536
	0.938337
	0.979532
	0.567086
	1.25639
	1.39816
	1.14395
	0.645305
	0.811519
	1.60348
	0.923959
	1.5986
	1.1635
	1.45194
	0.801742
	0.835963
	1.21239
	1.30039
	1.16839
	0.875072
	0.557309
	1.02662
	0.816408
	1.66704
	1.05106
	2.41012
	0.513311
	1.54971
	0.62575
	1.28572
	0.811519
	1.35905
	0.371539
	0.894627
	0.684414
	0.508422
	1.55949
	1.23683
	0.821297
	1.00218
	0.273766
	0.816408
	1.05595
	0.948402
	0.909293
	1.26617
	0.586641
	0.586641
	0.943514
	0.630639
	0.498645
	0.801742
	1.14395
	0.55242
	0.303098
	1.31994
	1.5986
	0.9924
	1.06084
	0.630639
	0.532865
	1.49593
	1.50082
	1.23195
	1.15862
	1.3395
	1.58882
	0.728412
	0.889738
	0.967957
	1.54971
	0.645305
	0.840852
	1.14884
	1.1635
	0.166215
	0.430203
	0.606195
	1.39816
	1.80881
	0.933736
	0.879961
	0.493756
	0.669748
	0.694191
	1.44216
	1.66215
	1.42749
	0.91907
	1.35416
	1.09017
	1.51549
	1.8968
	1.3395
	0.606195
	0.586641
	0.488867
	0.997289
	0.899516
	0.718635
	0.747967
	0.55242
	1.28083
	0.865295
	0.889738
	1.01684
	1.52038
	0.821297
	0.655082
	0.791965
	0.542643
	1.08529
	0.9924
B
	KAR9	Kar9-αβγ ̶	bik1Δ KAR9	bik1Δ Kar9-αβγ ̶		p(Welch's t-test)
	0.8753	0.472906	0.741573	0.213483			KAR9	Kar9-αβγ ̶	bik1Δ KAR9	bik1Δ Kar9-αβγ ̶
	1.05863	0.0763359	0.646341	0.893855		KAR9		<0.0001	<0.0001	<0.0001
	0.877676	0.242105	0.7	0.376344		Kar9-αβγ ̶				<0.0001
	0.698709	0.735099	0.810345	0.336471		bik1Δ KAR9				<0.0001
	0.948956	0.376726	0.740845			bik1Δ Kar9-αβγ ̶
	0.953271		1
	0.675978	0.989333	0.0697674	0.746032
	0.95339	0.805486		0.495327
	0.91716	0.671429	0.728814	0.328571
	0.777202	0.557143	0.414201
	0.886654	0.938534	0.0638298	0.356589
	0.826303	0.440806	0.724696	0.516908
	1.0614	0.861004	0.896806
	0.857965	1.36765	0.117517	0.36
	0.92381	0.884211	0.520325	0.56701
	0.94717			0.89011
	1.01333		0.867735
	0.579618	0.156463	0.799511	1.24242
	0.815094	0.680952	0.741294	0.175
		0.993976	0.764259	1.01476
	1.01029	0.584507		0.82199
	1.02787	1.24615	0.850622	0.731343
	0.855019	0.761006	0.775061
	0.91791	0.805369	0.77591	0.366197
	1.00588	0.863874	0.965261
	0.167608	0.352332	0.7411	0.1875
	0.870281	0.581994	0.591837
	0.947849		0.612903	0.34375
	0.900709	0.65019	1.00833	0.0307167
	0.86828	0.385827	0.818182	0.653179
	0.846154	0.862903		1.064
	0.612105	1.02402	0.895522	0.306667
	0.895216	0.842402	0.943925	0.580247
	0.907543	0.662447	0.911628	0.57265
	0.950617	0.656613	0.297959
		1.06452	0.815166	0.61086
		1.10582	0.85941	0.614679
	0.992	1.05357	1.06593	0.419355
	0.86631	0.862275	0.768362	0.416107
	1.09955	0.962825	0.90795	0.309353
	1.03158	0.934066	1.11	0.0110479
	1.13428	1.05747	0.854637	0.0450451
	0.639847	1.2454		0.438596
	1		0.472603
	0.873479	0.906667	0.581006
	0.851459	0.964602	0.772455	0.684211
	0.869969	0.897436	0.951417	0.742331
	0.874776	0.0391459	0.770833	0.655431
	0.804724	0.696113	0.818182
	1.10606	0.637168	0.688442	0.721785
	0.824635	0.578947	0.57764	1.46602
	0.422619	0.911458	0.69697	0.723077
	0.853821	0.567568	0.236994	0.521472
	0.986014	0.727536		0.432258
		0.316726
	0.850202	0.816327	0.838926	0.445378
	1.02778	0.333333	0.763602	0.93578
	0.74359		0.932331	0.596059
	0.722826	0.616822	0.624242
	0.18552	0.931034	1.1039	0.393939
	0.87234	0.219512	0.45098	0.638889
	0.956459	0.693182		0.5625
	0.75475	0.923077	0.190909	0.701754
	1.12587	1.0813	0.314815	0.151515
	0.863135	0.725118	0.657895
	0.981366	0.684211	0.294118
	0.709571	0.0843374	0.800643	0.0226244
		0.642336	0.870423	0.04
	0.818182	0.813187	0.781095	0.985816
	0.960317	0.794326	0.899281
	0.775956			0.598253
	0.93007		0.246753	0.215686
	1	0.754875	0.940887	0.153374
	0.942308	0.699052	0.97	0.95614
	0.713004	1.10354	0.631068	0.447191
	0.92629	0.841155	0.909091	0.272727
	0.977528	0.376426	1	0.815789
	0.908873	0.657993		0.839416
	0.954545	0.686275	0.890909	0.213115
	0.612245	0.407692	0.690566
	1.11765	0.625	0.74359
	0.909677	0.794239	0.935345
	1	0.904	0.709677
	0.710938	0.983607	0.459016
	1.06897	0.76	0.967914
	0.173333		0.77931
	0.744856	0.514286	0.699029
		0.899543
	0.801724	0.948718	0.794872
	0.916031	0.740933	0.886121
	0.645669	0.839416	0.494382
	0.82134	0.432258	0.757576
	0.755639	0.675258	0.895833
	0.952663	1.01031	0.86087
	0.00518135		0.367521
	0.964981	0.8	0.777778
	0.764706	0.357143	0.888
	0.788462	0.888	0.940594
		0.910035	0.564626
		1.3	0.269841
	0.95082	0.953846
	0.895425	1.04969	0.866667
	0.754045	1.22901	0.512195
	0.945946		0.680251
	1.04063	0.230216	0.688889
	0.834646	0.785714	0.712
	1.16667	0.0214592	0.565836
		0.462185	0.914591
	0.00534759	0.0601093	0.827586
	0.86859	0.841975
	1.09607
	0.935691
	0.840796	0.537313
	0.889706	0.908451
	0.944637	0.677419
	0.943574	0.588448
	0.870307	1.13245
		0.174603
	0.838428	0.47619
	0.842623	0.918129
	0.776156	0.602837
	0.956938	0.483871
	0.692771	0.725632
	0.819095	0.882353
	0.933884	1.16418
		0.54717
	0.890411
	1.09524	0.880829
	0.931284	0.80531
	0.932308	1
	1.08612	0.347573
	1.03644	0.755776
	0.616327	1.14444
	0.94	0.952381
	0.943038	0.405128
	0.986885	0.406061
	1.01581
	0.917197
	0.646586
	1
	0.908903
	1.03158
	0.748284
	0.775811
	0.410019
	0.838608
	0.920471
	0.848485
	0.984064
	1.01905
	0.784017
	1.03756
	1.10847
	1.07853
	0.706161
	0.769504
	0.946565
	0.760391
	0.947917
	1.00408
	1.08521
	0.932203
	0.99061
	0.931727
	0.243077
	0.717472
	0.888031
	0.824786
	0.803132
	0.921182
	1.09449
	0.511312
	0.823899
	0.791781
	0.741538
	0.604839
	1.0232
	1.02062
	1.01681
	0.876238
	0.929688
	0.959514
	1.00557
	0.394444
	1.03297
	0.783251
	0.894737
	0.946588
	0.873786
	0.843505
	0.977612
	1.07207
	0.913462
	0.87234
	0.599214
	0.6
	0.887967
	0.327103
	0.768657
	0.802657
	0.919192
	0.949119
	0.917323
	0.486726
	0.86711
	0.838188
	0.925926
	0.820175
	0.769531
	0.8234
	0.875
	0.925
	0.926471
	0.746313
	0.995025
	0.803571
	0.835206
	0.905109
	1.00568
	0.823362
	0.844358
	0.85553
	0.921325
	0.742268
	1.00669
	0.869027
	0.779287
	0.671233
	0.985795
	0.995465
	0.905199
	0.899522
	0.775956
	0.194508
	0.934426
	0.540856
	1.05991
	0.995506
	0.309353
	0.922449
	0.892857
	0.989276
	0.915942
	0.959044
	0.779817
	0.878427
	0.908046
	0.888031
	0.92
	1.01238
	0.983651
	0.900498
	1.06498
	0.777778
	1.0232
	0.666667
	0.880435
	0.972477
	0.882583
	0.773019
	0.853018
	0.651934
	0.873494
	0.906183
	0.771654
	0.831373
	0.794979
	0.952941
	0.896154
	0.963489
	0.97546
	0.975758
	0.755776
	1.05858
	0.8304
	0.964413
	0.88024
	0.917808
	0.883721
	0.905882
	0.681416
	0.460993
	0.691843
	0.983526
	0.888247
	0.874055
	0.900524
	1
	0.941176
	0.862069
	1.13333
	0.888889
	0.75
	1
	1.15385
	1
D
	KAR9														Kar9-αβγ ̶														bik1Δ KAR9														bik1Δ Kar9-αβγ ̶
	Time	Track 1	Track 2	Track 3	Track 4	Track 5	Track 6	Track 7	Track 8	Track 9	Track 10	Track 11	Track 12		Time	Track 1	Track 2	Track 3	Track 4	Track 5	Track 6	Track 7	Track 8	Track 9	Track 10	Track 11	Track 12		Time	Track 1	Track 2	Track 3	Track 4	Track 5	Track 6	Track 7	Track 8	Track 9	Track 10	Track 11	Track 12		Time	Track 1	Track 2	Track 3	Track 4	Track 5	Track 6
	0	2.244	1.084	1.32433	1.671	1.34467	0.867667	0.645	0.748333	0.534333	0.589	1.27367	1.21633		0	0.8		2.02233	2.17233	1.53367	0.635333	1.49667	1.22767	0.792333	1.22733	0.640333	0.651667		0		0.853667		0.474	1.09233	0.503333	0.479667	0.396667	1.123	0.378		0.562333		0	0.178	0.362	0.984	0.379667	1.396	0.920333
	3.5	2.26	0.982667	1.38267	1.61956	1.27689	0.858	0.578222	0.774	0.552667	0.692444	1.11311	1.30667		3.5	0.894667		1.92511	2.17356	1.384	0.615333	1.54778	1.26444	0.682444	1.13467	0.627556	0.747333		3.5		0.878889		0.509778	1.10267	0.558444	0.525556	0.396889	1.10711	0.388222		0.674222		3.5	0.241556	0.408222	0.981778	0.455333	1.37	0.907333
	7	2.17778	0.796667	1.45933	1.55844	1.13822	0.754889	0.427778	0.829333	0.559556	0.827111	0.914889	1.36933		7	0.994889		1.766	2.23044	1.05356	0.590889	1.58778	1.36178	0.527778	1.23378	0.672889	0.938667		7		0.81		0.562444	1.13778	0.621778	0.583778	0.422444	1.04333	0.417778		0.760444		7	0.305333	0.444444	1.01444	0.657111	1.18178	0.926889
	10.5	1.99356	0.576444	1.55578	1.41	1.02978	0.722	0.419111	0.741111	0.671333	1.034	0.703556	1.47178		10.5	0.896222		1.58	2.25978	0.812	0.601333	1.67089	1.45756	0.532889	1.14511	0.694889	1.08		10.5		0.736		0.602	1.17911	0.754	0.708667	0.456444	0.97	0.417333		0.803111		10.5	0.441333	0.468667	1.024	0.806889	0.97	0.942444
	14	1.70378	0.431333	1.61822	1.30644	0.93	0.735333	0.432667	0.705333	0.751333	1.092	0.631333	1.46333		14	0.715111		1.39511	2.36378	0.743556	0.653111	1.68667	1.61844	0.51	1.23511	0.783333	1.18289		14		0.752		0.688667	1.25422	0.818222	0.795778	0.492	0.763556	0.449333		0.817778		14	0.463778	0.404444	1.06444	0.944889	0.646444	0.898889
	17.5	1.45444	0.425778	1.63578	1.15444	0.800889	0.865111	0.454667	0.724	0.862	1.142	0.599333	1.50511		17.5	0.568222		1.27333	2.44711	0.864889	0.868	1.63178	1.74467	0.454889	1.23667	0.832	1.19956		17.5		0.804444		0.791778	1.32578	0.873778	0.874667	0.496444	0.523333	0.444222		0.919333		17.5	0.498444	0.426444	1.10156	1.00756	0.374889	0.637111
	21	1.19067	0.441333	1.524	1.06689	0.600889	0.938222	0.5	0.8	0.870222	1.068	0.640889	1.49622		21	0.556222		1.102	2.52933	0.887778	1.08867	1.48622	1.90889	0.426889	1.37822	0.913778	1.16578		21		0.862222		0.867333	1.28889	0.890444	0.918222	0.507556	0.361111	0.477111		1.00267		21	0.511333	0.467333	1.19044	1.04289	0.148222	0.316
	24.5	1.03	0.533778	1.35022	0.926	0.420444	0.970889	0.569333	0.696222	0.815778	1.04556	0.657556	1.54978		24.5	0.646		1.09822	2.51889	0.866444	1.30844	1.26978	1.94489	0.470444	1.37333	0.964667	1.20689		24.5		0.762889		0.864222	1.13311	0.979333	0.856889	0.613111	0.303778	0.489778		1.15244		24.5	0.618667	0.545333	1.26622	1.09667	0.0326667	0.131333
	28	0.927111	0.644222	1.22578	0.836667	0.341556	1.022	0.652889	0.453556	0.698667	1.11067	0.772444	1.61378		28	0.720889		1.07489	2.42156	0.801556	1.29956	1.07511	1.84378	0.560667	1.42222	1.00467	1.22733		28		0.721778		0.830444	0.898222	0.972222	0.846667	0.721333	0.294222	0.535778		1.27089		28	0.702222	0.554889	1.09667	1.14689	0.0748889	0.183778
	31.5	0.912	0.781111	1.21067	0.771111	0.355778	1.158	0.771111	0.287556	0.539778	1.15178	0.895333	1.76511		31.5	0.801556		1.13489	2.21444	0.976444	1.26622	0.9	1.76511	0.659556	1.50889	1.06711	1.17822		31.5		0.755111		0.858667	0.594222	1.04822	0.817111	0.88	0.305333	0.552222		1.39111		31.5	0.832444	0.548889	0.877111	1.20867	0.175111	0.319111
	35	0.926667	0.817778	1.22089	0.844444	0.465333	1.12289	0.892	0.277556	0.428444	1.21089	1.08356	1.86067		35	0.851778		1.11911	1.98222	1.19467	1.13022	0.686889	1.68756	0.715778	1.82444	1.11778	1.14022		35		0.832667		0.891556	0.382444	1.06356	0.943778	0.903778	0.320444	0.558667		1.36244		35	0.934	0.604444	0.601333	1.25556	0.175111	0.36
	38.5	0.984222	0.791778	1.08356	0.986	0.567333	1.17778	1.03622	0.293556	0.487111	1.18911	1.12333	1.94622		38.5	0.964222		1.15911	1.60956	1.42133	1.06178	0.481778	1.57689	0.758667	1.92356	1.20844	1.20689		38.5		0.917333		0.941778	0.260444	1.134	0.924	0.984889	0.404	0.608222		1.362		38.5	1.04333	0.685333	0.484889	1.29089	0.188889	0.391556
	42	1.09511	0.649111	0.862667	1.13244	0.647333	1.15756	1.09356	0.337556	0.597778	1.23689	1.10956	1.88133		42	1.08889		1.232	1.35444	1.438	1.00822	0.309778	1.31711	0.804889	1.86889	1.23356	1.44644		42		1.02044	0.506333	0.975333	0.261556	0.856	0.886667	1.03	0.482444	0.704222				42	1.12356	0.722667	0.357333	1.29956	0.169111	0.463333
	45.5	1.20511	0.556222	0.664667	1.21156	0.671111	1.27311	1.13644	0.318889	0.762	1.29333	1.16578	1.80867		45.5	1.17756		1.35422	1.12711	1.10022	1.22089	0.280222	1.02178	0.883778	1.59333	1.284	1.61133		45.5		1.15156	0.535111	1.01556	0.302222	0.610444	0.808	1.11778	0.425556	0.810889				45.5	1.158		0.299778	1.348	0.328	0.54
	49	1.37733	0.496889	0.505556	1.25222	0.673778	1.42111	1.15	0.387111	0.834444	1.21333	1.32533	1.606		49	1.26622		1.43578	1.07533	0.809111	1.36867	0.328667	0.939111	1.00556	1.56667	1.28178	1.71267		49		1.20711	0.535111	1.02089	0.391778	0.396	0.896444	1.15956	0.428	0.851778				49	1.122		0.330222	1.38778	0.406	0.554
	52.5	1.51911	0.508889	0.380667	1.35511	0.717778	1.52711	1.21622	0.393333	0.916	1.13089	1.49733	1.39867		52.5	1.31911		1.50111	0.882444	0.534	1.51644	0.41	0.954444	1.07222	1.60756	1.36956	1.75333		52.5	0.532333	1.11889	0.673111	1.01667	0.465556	0.463778	0.946889	1.19333	0.395778	0.882889				52.5	0.813333		0.359556	1.37911	0.488222	0.635556
	56	1.67622	0.574222	0.281333	1.42978	0.786667	1.69511	1.25533	0.429333	0.995111	0.959556	1.588	1.08467		56	1.40622		1.52356	0.697111	0.629556	1.41711	0.536444	1.02089	1.21689	1.71222	1.38933	1.76422		56	0.525111	1.08333	0.770667	0.839556	0.497111	0.478667	1.13089	1.06044	0.55	0.935778				56	0.542222		0.373778	1.33067	0.404444	0.749778
	59.5	1.72089	0.638667	0.253778	1.468	0.908	1.66333	1.21267	0.499778	1.06689	0.892444	1.56333	0.820222		59.5	1.51022		1.564	0.502444	0.715333	1.322	0.668889	1.05178	1.32844	1.64578	1.50622	1.71978		59.5	0.492222	1.17044	0.872444	0.651111	0.479556	0.554	1.246	1.08156	0.527778	1.01044				59.5	0.259556		0.38	1.38889	0.366	0.923333
	63	1.64667	0.726889	0.26	1.45778	0.944444	1.65356	1.12267	0.570222	1.15978	0.837556	1.63044	0.629111		63	1.59067		1.594	0.522	0.862889	1.14378	0.809556	1.01111	1.47711	1.49978	1.49089	1.58333		63	0.470667	1.288	0.830889	0.392222	0.467111	0.577778	1.37733	0.996889	0.619111	0.970667				63	0.305778		0.42	1.44867	0.331111	0.93
	66.5	1.50067	0.762667	0.243778	1.52622	0.9	1.40578	0.902444	0.675778	1.204	0.838444	1.67422	0.603778		66.5	1.57356		1.63467	0.601333	0.877111	1.03711	0.879778	1.176	1.54578	1.46	1.52467	1.483		66.5	0.551556	1.29311	0.804222	0.236222	0.404444	0.629778	1.29311	0.967778	0.639778	0.917556				66.5	0.333333		0.398222	1.33111	0.418	0.918667
	70	1.38978	0.823556	0.268222	1.61756	0.907778	1.15156	0.724444	0.688222	1.11911	0.83	1.77822	0.727556		70	1.61133		1.66489	0.716	0.914444	0.925556	0.915556	1.23822	1.59511	1.47956	1.41267			70	0.682222	1.16289	0.785111	0.16	0.360889	0.669778	1.05511	0.709111	0.736	0.734889				70	0.446222		0.440889	1.04311	0.482889	0.870889
	73.5	1.25156	0.86	0.328444	1.77422	0.874889	0.946667	0.503111	0.697333	0.924444	0.735778	1.79467	0.794444		73.5	1.64889		1.71067	0.813778	0.950667	0.900444	0.968222	1.46844	1.64689	1.606	1.22978			73.5	0.88	0.950222	0.898222	0.162667	0.356222	0.812889	0.851778	0.466444	0.788222	0.562222				73.5	0.461333		0.412	0.882444	0.557333	0.841333
	77	1.12578	0.962889	0.446444	1.87422	0.938	1.01689	0.367778	0.725111	0.674889	0.674667	1.81067	0.853333		77	1.77711		1.71978	0.871111	1.04178	0.904667	1.062	1.42689	1.75178	1.71644	1.18778			77	0.999556	0.677111	1.012	0.260889	0.400889	0.868444	0.590889	0.336889	0.846889	0.379333				77	0.493778			0.725333	0.592444	0.881778
	80.5	1.03978	1.00667	0.575556	1.98978	0.943333	1.07622	0.323333	0.833111	0.531778	0.602444	1.84444	0.859333		80.5	1.844		1.68556	0.982889	1.14133	0.985333	1.08111	1.40311	1.85022	1.81289	1.05289			80.5	0.956	0.52	1.06733	0.267556	0.425333	0.833333	0.457778	0.314667	0.932889	0.280667				80.5	0.538222			0.673556	0.636	0.920222
	84	1.10444	1.132	0.655778	2.05267	1.16667	1.16778	0.375778	0.927556	0.447333	0.634444	1.86956	1.026		84	1.89156		1.59956	1.05644	1.222	1.05356	1.12444	1.34911	1.92711	1.89467	1.01511			84	0.752	0.464889	1.08511	0.287111	0.421556	0.669556	0.298444	0.321778	0.949111	0.29				84	0.667778			0.694	0.702444	1.05956
	87.5	1.10444	1.23467	0.709556	2.13089	1.32244	1.23311	0.48	0.985556	0.475778	0.641556	1.94422	0.970222		87.5	1.95644		1.50689	1.09533	1.30978	1.08156	1.09044	1.20622	1.99178	1.96089	0.813778			87.5	0.541556	0.518667	1.20467	0.255556	0.382889	0.594667	0.281333	0.353778	1.02978	0.268667				87.5	0.781333			0.918667	0.786	1.09756
	91	0.961778	1.35333	0.702	2.17733	1.468	1.32644	0.563778	0.956222	0.476	0.666	1.88933	1.04889		91	2.04533		1.43311	1.092	1.38667	1.12911	1.11578	1.09644	1.98	2.02356	0.708			91	0.483778	0.591778	1.29	0.343333	0.387778	0.628	0.257333	0.351778	1.02689					91	0.844			1.13289	0.816889	0.914222
	94.5	0.771556	1.41778	0.783333	2.24622	1.53667	1.46533	0.630222	1.06156	0.545556	0.624667	1.87822	1.07089		94.5	2.117		1.35622	1.162	1.44689	1.17578	1.14044	0.876	2.02111	2.05178	0.633556			94.5	0.405556	0.668222	1.47978	0.392889	0.446444	0.704889	0.301556	0.397111	1.10133					94.5	0.770444			1.15222	0.818667	0.675778
	98	0.610889	1.47244	0.863556	2.25156	1.51444	1.53556	0.693111	1.16044	0.629111	0.616222	1.67822	1.26356		98		0.249667	1.248	1.26467	1.49978	1.24533	1.17356	0.806889	1.98289	1.99933	0.576222			98	0.312222	0.711556	1.42422	0.465778	0.547778	0.807111	0.316	0.456889	1.13489					98	0.657778			1.184	0.851111	0.458222
	101.5	0.464444	1.47444	0.981778	2.20733	1.56044	1.55333	0.728889	1.26622	0.766444	0.613111	1.518	1.34289		101.5		0.237556	1.09044	1.39333	1.44422	1.28244	1.20267	0.733333	2.04444	1.96844	0.603111			101.5	0.259778	0.788667	1.52333	0.461111	0.545556	0.825778	0.409333	0.495778	1.20889					101.5	0.492			1.03622	0.897556	0.483333
	105	0.335333	1.39822	1.07622	2.10267	1.59178	1.52911	0.804667	1.30222	0.846444	0.636222	1.31	1.38822		105		0.228444	0.895778	1.44622	1.47511	1.29311	1.12	0.721556	2.01289	1.84044	0.699333			105	0.287778	0.897333	1.46267	0.521778	0.595556	0.873778	0.491778	0.528222	1.28689					105	0.346			1.02956	0.945333	0.554222
	108.5	0.298444	1.23778	1.14378	2.01533	1.70044	1.58511	0.872889	1.39533	0.87	0.614667	1.15222	1.51689		108.5		0.229556	0.804889	1.51756	1.49822	1.21511	1.06578	0.892667	2.01089	1.59111	0.805111			108.5	0.352444	1.08911	1.60022	0.557556	0.62	0.909333	0.576222	0.571333	1.43889					108.5	0.535778			0.952222	0.975111	0.626444
	112	0.314444	1.03467	1.27733	1.958	1.74089	1.70178	0.950222	1.48089	0.888222	0.636889	1.006	1.62444		112		0.313778	0.733111	1.51089	1.58356	1.04556	0.995333	1.07578	1.88822	1.26133	0.925556			112	0.358444	1.13911	1.67178	0.610222	0.661778	1.04044	0.644444	0.596	1.62556		0.455333			112	0.770889			1.03933	1.066	0.685556
	115.5	0.345556	0.840667	1.34156	1.88022	1.74333	1.79089	0.962667	1.54689	0.932444	0.695778	0.769778	1.728		115.5		0.448	0.670667	1.508	1.66289	0.881556	0.998	1.19711	1.72333	1.00578	0.985111			115.5	0.376667	1.16822	1.80711	0.687778	0.608889	1.14556	0.699333	0.670444	1.77689		0.559556			115.5	1.10089			0.920222	1.17511	0.678889
	119	0.370444	0.604667	1.41889	1.81244	1.74022	1.79533	0.998889	1.46778	0.994889	0.765778	0.61	1.76733		119		0.546889	0.515111	1.48511	1.93422	0.717111	1.01378	1.14067	1.54733	1.01644	0.995778			119	0.313556	0.989778	1.87778	0.793556	0.620667	1.20733	0.738889	0.720222	1.85711		0.728444			119	1.08844			0.973333	1.20378	0.734667
	122.5	0.440889	0.419111	1.40778	1.75222	1.56111	1.85556	1.03	1.43	1.10778	0.807778	0.452889	1.804		122.5		0.568222	0.476222	1.50533	1.98244	0.638667	1.07067	1.06333	1.46244	1.09133	1.06133			122.5	0.348667	0.918	1.88622	0.816667	0.597111	1.07111	0.731111	0.777111	1.72022		0.806667			122.5	1.04044			0.936889	1.146	0.832889
	126	0.494	0.284	1.40933	1.68022	1.36489	1.86711	1.132	1.41844	1.19778	0.869333	0.414222	1.87444		126		0.577333	0.470444	1.35978	2.006	0.636667	1.09622	1.24111	1.49644	1.13044	1.10378			126	0.419778	0.764889	1.77911	0.639111	0.592667	0.893778	0.780889	0.791556	1.49022		0.856889			126	0.802444			1.06778	1.09422	0.886
	129.5	0.518444	0.236444	1.39444	1.60911	1.28489	1.85756	1.20889	1.47911	1.30711	0.991778	0.371333	1.94333		129.5		0.712444	0.553333	1.19733	1.84778	0.62	1.18444	1.39222	1.55822	1.11222	1.27178			129.5	0.506667	0.725333	1.67133	0.444444	0.493778	0.609111	0.849333	0.783333	1.07822		0.881778			129.5	0.565111			1.02333	1.10133	0.998889
	133	0.482889	0.238222	1.35511	1.51333	1.32489	1.812	1.30156	1.552	1.38244	1.07444	0.416222	1.95044		133		0.847556	0.628	0.996222	1.94	0.686	1.264	1.656	1.71911	1.05156	1.35822			133	0.528222	0.616667	1.59956	0.362	0.493111	0.435778	0.980889	0.849556	0.848667		0.945333			133	0.543778			1.09356	1.16644	1.09044
	136.5	0.519111	0.252889	1.394	1.39844	1.30289	1.82511	1.33533	1.52822	1.44711	1.15022	0.465111	1.90533		136.5		1.028	0.688889	0.85	2.05556	0.674444	1.36778	1.66978	1.83956	0.951556	1.572			136.5	0.635111	0.577556	1.51533	0.370667	0.480222	0.340889	0.990667	0.942222	0.753111		0.976222			136.5	0.679333			1.12867	1.18311	1.238
	140	0.542667	0.296444	1.34422	1.27667	1.17022	1.75333	1.42311	1.55267	1.48444	1.09933	0.514444	1.90822		140		1.12511	0.723556	0.683333	2.18578	0.790667	1.36578	1.69267	1.96311	0.852889	1.71711			140	0.727111	0.611111	1.42556	0.416222	0.655778	0.379556	1.046	1.04067	0.783111		1.03644			140	0.890889			1.176	1.05689	1.15356
	143.5	0.555778	0.289333	1.32378	1.168	1.10956	1.71222	1.46711	1.55467	1.49622	1.05933	0.572222	1.96333		143.5		1.25733	0.847556	0.512222	2.276	0.864889	1.35578	1.65222	1.93733	0.788889	1.86533			143.5	0.668889	0.745556	1.42067	0.477111	0.732222	0.425778	1.086	1.07333	0.876444		1.05844			143.5	0.968444			1.23489	0.890667	0.860667
	147	0.471111	0.289333	1.33511	1.13933	1.15489	1.73622	1.44289	1.548	1.50889	0.97	0.603333	2.04333		147		1.38156	0.954	0.379333	2.25178	0.946667	1.33911	1.75489	1.91978	0.847556	1.942			147	0.442222	0.871556	1.37289	0.573111	0.826222	0.453333	1.17911	0.999778	0.945778		1.15667			147	1.04622			1.31889	0.624444	0.566667
	150.5	0.330222	0.29	1.39156	1.10956	1.25	1.90244	1.26689	1.43778	1.552	0.973111	0.643556	2.06244		150.5		1.38889	1.08111	0.323778	2.20689	0.891556	1.32933	1.88667	1.90889	0.841556	2.02689			150.5	0.255778	0.900444	1.22111	0.691111	0.769556	0.480444	1.25267	0.874889	1.07067		1.22444			150.5	1.03711			1.31733	0.446222	0.434
	154	0.274	0.318889	1.49111	0.991556	1.32156	1.93533	1.024	1.26933	1.56422	1.03111	0.606222	2.07956		154		1.46178	1.068	0.270667	2.07222	0.891333	1.31933	1.95244	1.98867	0.814	2.14733			154	0.231778	0.814	0.923556	0.733778	0.715333	0.502667	1.20267	0.583111	1.16489		1.37			154	1.08756			1.42733	0.301	0.437778
	157.5	0.267333	0.361778	1.48089	1.02978	1.39933	1.782	0.825556	1.20533	1.526	1.09956	0.651333	2.11022		157.5		1.43533	1.15511	0.262222	1.78	0.974667	1.254	1.864	2.08378	0.848889	2.20356			157.5	0.235556	0.746889	0.787333	0.735111	0.620444	0.478444	1.074	0.410444	1.182		1.406			157.5	1.13378			1.50222		0.533111
	161	0.369333	0.428222	1.40267	1.06178	1.434	1.57644	0.698	1.09467	1.39622	1.09822	0.713111	2.14956		161		1.492	1.25156	0.248444	1.43067	1.12489	1.14089	1.72711	2.16467	0.892667	2.24756			161	0.263556	0.696889	0.776889	0.689556	0.491333	0.528444	0.829556	0.279556	1.16244		1.48044			161	1.19622			1.70022		0.615556
	164.5	0.437111	0.558222	1.17978	1.23267	1.46222	1.28778	0.610444	1.02711	1.22111	1.05133	0.806444	2.01711		164.5		1.50733	1.37711	0.318667	1.088	1.24244	1.09978	1.58756	2.33956	1.09711	2.26244			164.5	0.230667	0.579778	0.793778	0.622667	0.434444	0.611333	0.561333	0.331778	1.04178		1.52667			164.5	1.18244			1.69111		0.765111
	168	0.450889	0.582444	1.03356	1.26289	1.47822	1.09244	0.472	0.910444	1.06422	1.044	0.856222	1.83444		168		1.51556	1.46311	0.392667	0.895111	1.32444	1.12178	1.43556	2.51289	1.22222	2.25689			168	0.238889	0.464889	0.841333	0.575556	0.415333	0.756667	0.402889	0.326667	0.847111		1.47467			168	1.11511			1.70556		0.754
	171.5	0.436333	0.605	0.957	1.30267	1.50133	0.931	0.391333	0.898667	0.986333	1.05633	0.881	1.674		171.5		1.55033	1.50367	0.435667	0.793667	1.40467	1.201	1.35633	2.67133	1.364	2.25667			171.5	0.225	0.375	0.82	0.530667	0.434	0.799	0.315333	0.321	0.736333		1.43367			171.5	1.09767			1.66167		0.751333
E
		Frequency	Upper Limit	Lower Limit		p (Two-Proportion z-test)
	KAR9	0.0833333	0.180689	0.0361205			KAR9	Kar9-αβγ ̶	bik1Δ KAR9	bik1Δ Kar9-αβγ ̶
	Kar9-αβγ ̶	0.225	0.375031	0.123161		KAR9		0.0454853	0.469101	2.48434e-07
	bik1Δ KAR9	0.128205	0.267057	0.0560282		Kar9-αβγ ̶				0.00367298
	bik1Δ Kar9-αβγ ̶	0.517241	0.640718	0.391623		bik1Δ KAR9				9.1557e-05
						bik1Δ Kar9-αβγ ̶
		Frequency with 95% Wilson/Brown Confidence Intervals
F
	Strain	Microtubule	Estimate	SE	pValue
	KAR9	Growing	-32.3596	9.02445	0.000342042
	Kar9-αβγ ̶	Growing	-28.0581	10.9151	0.693545
	bik1Δ KAR9	Growing	-37.1004	12.4023	0.702307
	bik1Δ Kar9-αβγ ̶	Growing	-4.3551	13.0764	0.0323137
	KAR9	Shrinking	27.8384	14.6705	0.0580225
	Kar9-αβγ ̶	Shrinking	-47.2215	19.5436	0.000129959
	bik1Δ KAR9	Shrinking	-7.0746	20.5714	0.0899576
	bik1Δ Kar9-αβγ ̶	Shrinking	-86.6405	37.4771	0.00230935
	pValue for KAR9 is between KAR9 and 0, pValue for all mutants is between mutant and KAR9
G
	Strain	Microtubule	Estimate	SE	pValue
	KAR9	Growing	0.0124954	0.00132534	9.10614e-21
	Kar9-αβγ ̶	Growing	0.0141318	0.00147362	0.26693
	bik1Δ KAR9	Growing	0.00967785	0.00169237	0.0960604
	bik1Δ Kar9-αβγ ̶	Growing	0.00995643	0.00182449	0.164158
	KAR9	Shrinking	-0.0262642	0.00258349	3.66952e-23
	Kar9-αβγ ̶	Shrinking	-0.0322157	0.00318834	0.0622431
	bik1Δ KAR9	Shrinking	-0.0241797	0.00326526	0.523386
	bik1Δ Kar9-αβγ ̶	Shrinking	-0.022651	0.00532549	0.497636
[truncated: 6 more columns]
