# Supplementary material for: Multivalency ensures persistence of a +TIP body at specialized microtubule ends
Source: Nat Cell Biol. 2022 Dec 19;25(1):56–67. doi: 10.1038/s41556-022-01035-2 (PMC9859758; doi:10.1038/s41556-022-01035-2)
Supplement: Source Data Fig. 6 — Numerical source data Fig. 6. [file 41556_2022_1035_MOESM19_ESM.xlsx]

## Sheet: Tabelle1
B
	Dam1-1x-G1	Dami1-1x-Metaphase	Dam1-2x-Metaphase	Kar9-1x-G1	Kar9-1x-Metaphase	Kar9-2x-Metaphase	Kar9-WT-OE	Kar9-αβγ ̶-OE
	863	963	725	204	576	547	35567.5	4480			Dam1-1x-G1	Dami1-1x-Metaphase	Dam1-2x-Metaphase	Kar9-1x-G1	Kar9-1x-Metaphase	Kar9-2x-Metaphase	Kar9-WT-OE	Kar9-αβγ ̶-OE
	1453	1447	741	101	239	635	31520	12097.5		Dam1-1x-G1		0.008	0.01
	1092	872	672	66	365	1275	27517.5	10552.5		Dami1-1x-Metaphase
	852	1106	1171	150	315	806	14737.5	2130		Dam1-2x-Metaphase
	1198	956	1016	69	300	640	30265	4970		Kar9-1x-G1					<0.0001	<0.0001
	906	1323	910	28	135	704	12405	3307.5		Kar9-1x-Metaphase
	955	860	1422	128	272	605	20352.5	16235		Kar9-2x-Metaphase
	903	918	1029	25	366	864	24682.5	1847.5		Kar9-WT-OE								<0.0001
	1002	987	1163	0	251	894	78047.5	12142.5		Kar9-αβγ ̶-OE
	941	978	1155	40	300	704	34997.5	6330
	869	1214	908	45	519	598	14532.5	11627.5
	911	1120	1176	68	379	754	15402.5	4457.5
	762	868	826	149	182	724	20935	5497.5
	1025	1173	949	67	285	553	68460	6575
	711	1300	1299	50	254	515	19015	6810
	954	1290	783	54	173	870	22700	3375
	980	1144	833	68	220	655	12475	3710
	1025	1376	953	125	248	886	19675	3932.5
	1127	831	835	53	183	699	24967.5	6807.5
	1412	978	1042	27	487	630	37310	7685
	1010	686	946	68	353	530	19587.5	4147.5
	1056	942	1150	68	254	557	15945	3535
	828	810	1254	52	309	779	18425
	1184	656	1199	64	283	560	26377.5
	1603	754	630	93	276	691	23695
	1131	695	718	59	189	489	13057.5
	1042	907	892	65	545	676	22700
	1099	1087	1029	126	504	635	36052.5
	1133	894	1156	73	494	552	14992.5
	1121	776	1238	88	568	351	9122.5
	961	835	974	85	476	817	17942.5
	663	878	800	45	332	513	16737.5
	699	1041	989	56	204	493	41630
	1060	1200	936	56	236	942	18192.5
	829	810	1187	131	219	697	18452.5
	1577	829	1373		258	558	47992.5
	1070	798	1655		234	326	57172.5
	895	676	1323		306	546	30600
	644	934	1071		226	1080	14937.5
	625	1112	1189		293	447	27202.5
	785	775	1195		398	423	20165
	779	624	1027		579	539	23777.5
	813	828	1142		380	546	27970
	818	885	1145		358	409	30930
	806	953	1040		280	630	27167.5
	911	859	1088		235	881	42315
	888	883	1098		227	490	20640
	782	541	961		323	367	57495
	933	1158	1045		497	522	21297.5
	653	1143	1550		390	664	16190
	653		1879		327	534	20827.5
	993		1353		287	373	65945
	701		850		330	510	43460
	1359				181	727	37447.5
	824				409	601
	747				164	300
	938				283	1009
	866				266	1008
	765				223	728
	743				313	690
	588				184	823
	594				172	443
	702				271	419
	512				138	237
	855				261	381
	975				275	376
	671				268	939
	1174				258	502
	903				313	613
	760				169	503
	822				141	458
	702				182	574
	505				178	641
	660				347	608
	621				238	609
	867				232	498
	508				77	585
	619				299	455
	693				137	519
	936				349	445
	778				281	511
	572				195	565
	925				125	448
	652				222	1157
	752				161	512
	864				398	637
	869				421	571
	665				226	942
	762				105	1159
	752				177	364
	765				182	486
	822				152	1025
	642				197	590
	654				119	581
	520				353	396
	696				375	941
	685				213	737
	770				315	427
	555				172	971
	654				173	400
	656				242	867
	649				285	1115
					198	893
					181	530
					171	1151
					159	1681
					183	914
					113	1079
					317	873
					199	718
					227	663
					205	393
					159	434
					164	903
					102	826
					210	815
					526	851
					289	859
					325	1260
					309	1442
					297	659
					246	1161
					185	760
					190	866
					277	860
					422	890
					232	326
					330
					132
					215
					287
					221
					257
					109
					302
					547
					307
					218
					211
					247
					244
					107
					143
					312
					150
					356
					136
					155
					208
					282
					355
					315
					206
					203
					170
					236
					151
					200
					231
					298
					168
					267
					322
					362
					260
					237
					344
					274
					263
					226
					370
					96
					286
					182
					169
					116
					50
					21
					28
					68
					19
