# Supplementary material for: Multivalency ensures persistence of a +TIP body at specialized microtubule ends
Source: Nat Cell Biol. 2022 Dec 19;25(1):56–67. doi: 10.1038/s41556-022-01035-2 (PMC9859758; doi:10.1038/s41556-022-01035-2)
Supplement: Source Data Fig. 7 — Numerical source data Fig. 7. [file 41556_2022_1035_MOESM20_ESM.xlsx]

## Sheet: Tabelle1
B
	Fusion			Split
	Mean	SD	N	Mean	SD	N
KAR9	0.356154	0.0704569	1444	0.189949	0.0460286	1444
Kar9-αβγ ̶	0.491836	0.0585301	2161	0.317313	0.058135	2161
bik1Δ KAR9	0.633981	0.0869585	1352	0.431107	0.0790677	1352
bik1Δ Kar9-αβγ ̶	0.632319	0.091708	1220	0.477752	0.0786774	1220
C
		Control									5% hexanediol
			Protein [μM]
			0.1	0.25	0.5	1	2.5	5	10			0.1	0.25	0.5	1	2.5	5	10
	NaCl [mM]	150	0	0	0	0	1	1	1		150	0	0	0	0	1	1	1
		175	0	0	0	1	1	1	1		175	0	0	0	0	1	1	1
		200	0	0	0	1	1	1	1		200	0	0	0	0	1	1	1
		225	0	0	0	1	1	1	1		225	0	0	0	0	0	1	1
		250	0	0	0	0	1	1	1		250	0	0	0	0	0	0	1
		275	0	0	0	0	1	1	1		275	0	0	0	0	0	0	0
		300	0	0	0	0	1	1	1		300	0	0	0	0	0	0	0
		325	0	0	0	0	1	1	1		325	0	0	0	0	0	0	0
		350	0	0	0	0	1	1	1		350	0	0	0	0	0	0	0
		375	0	0	0	0	0	1	1		375	0	0	0	0	0	0	0
		400	0	0	0	0	0	1	1		400	0	0	0	0	0	0	0
		425	0	0	0	0	0	1	1		425	0	0	0	0	0	0	0
		1 = phase separation		0 = soluble
E	Kar9-mNeongreen		mNeonGreen-Bim1		mNeonGreen-Bik1			p(Welch's t-test control vs 5% hexanediol)
	Control	5% Hexanediol	Control	5% Hexanediol	Control	5% Hexanediol		Kar9-mNeongreen	mNeonGreen-Bim1	mNeonGreen-Bik1
	1.77996	0.107566	2.65159	-0.020555	0.955882	0.0382353		<0.0001	0.0009	<0.0001
	1.8235	0.217693	1.10997	0.267215	-0.0382353	0
	1.71337	0.151105	0.20555	0.061665	1.98824	0.0764706
	1.85936	0.727352	0.04111	1.06886	1.33824	0.420588
	1.12944	0.274037	0.16444	-0.12333	0.688235	0.191176
	0.991145	0.148544	0.102775	-0.16444	1.41471	0.152941
	1.54178	0.478925	3.37102	0.0822199	3.09706	0.229412
	0.837479	0.107566	1.37718	0.020555	0.458824	0.191176
	0.642835	0.156227	0.267215	-0.061665	0.267647	0.0382353
	1.08334	0.107566	0.637205	0.04111	0.0382353	0.0382353
	0.986022	0.250988	0.184995	-0.0822199	0.764706
	0.48917		0.20555	-0.061665
	1.03981		1.0483	0.53443		-0.191176
	1.06798	0.0102444	2.01439	-0.0822199	2.98235	0.191176
	0.829796	0.130616	3.41213	0.061665	3.28824	0.0764706
	0.484047	0.192082	0.390545	0.16444	0.420588	-0.305882
	0.496853	0.197204	0.760534	-0.0822199	0.229412	-0.229412
	0.973217	0.204888	0.061665		1.60588	-0.382353
	1.07566	0.0512219	0.596095		0.267647	-0.0382353
	0.950167	0.0307332	1.39774	-0.020555	1.64412	-0.114706
	0.717107	0.179277		-0.12333	1.14706	-0.267647
		0.189521		-0.061665	1.87353
				-0.184995	2.06471
	0.494292			0.020555	-0.0382353
	2.2845	0.384165		0.12333	-0.497059
	0.586491	0.110127		0	-0.267647
	1.30104	0.0332943		-0.020555	-0.0382353
	0.494292	0.130616		0.226105	0.344118
	3.23467	0.115249		-0.061665
	0.171594	0.297087		0.184995
	0.952728	0.0051222		-0.061665
	1.11408	0.414898		0.061665
	0.568564	0.409776		-0.184995
		0.289404
	1.70313
	0.112688	0.0614663
	0.115249	0.0717107
	1.22677	0.0563441
	0.463559	0.0409776
	0.245865	0.932239
	0.079394	0.650519
	0.763207	0.440509
	0.192082	0.0717107
	1.488
	0.0281721
	1.11408
	1.47007
	1.49824
	0.0153666
	0.916873
	1.62886
	2.09498
	1.36763
	1.83118
	1.19603
	1.82606
	1.50336
	0.240743
	0.740157
	0.322698
	0.604419
	0.496853
