# Supplementary material for: Multivalency ensures persistence of a +TIP body at specialized microtubule ends
Source: Nat Cell Biol. 2022 Dec 19;25(1):56–67. doi: 10.1038/s41556-022-01035-2 (PMC9859758; doi:10.1038/s41556-022-01035-2)
Supplement: Source Data Extended Data Fig. 1 — Numerical source data extended data for Fig. 1. [file 41556_2022_1035_MOESM21_ESM.xlsx]

## Sheet: Tabelle1
	Time	Kar9+Bim1+mNG-Bik1	Kar9+Bim1-GFP+Bik1	Kar9-GFP+Bim1+Bik1	Kar9+Bim1-GFP	Kar9-GFP+Bim1	mNG-Bik1
	-5	0.996412	0.994389	0.990741	0.993607	1.00079	1.02095
	-4	1.00506	0.835067	1.01036	1.01348	1.00312	0.997731
	-3	1.01546	1.06013	0.997924	0.994986	1.00412	1.01264
	-2	0.983062	1.11042	1.00098	0.997923	0.991973	1.0142
	-1	0.986008	0.942819	1.00242	0.97617	0.990958	0.969195
	0	0.0302293	-0.01985	0.00997485	0.00191385	-0.00170808	-0.0182979
	1	0.0450613	-0.016234	0.012038	0.00704508	5.8584e-05	0.0139168
	2	0.0711003	-0.01592	0.0147964	0.00946146	0.00858619	0.0599725
	3	0.0791149	-0.00724443	0.0191726	0.0157025	0.00881321	0.0817447
	4	0.0933911	-0.00640702	0.0200679	0.0192884	0.00593711	0.114429
	5	0.119981	-0.00537784	0.0186364	0.0216298	0.0158286	0.128232
	6	0.122637	-0.00653766	0.0214084	0.0256488	0.0119035	0.154586
	7	0.133293	-0.00436877	0.0228445	0.0304255	0.0171577	0.185477
	8	0.161802	-0.00246701	0.0246372	0.0313465	0.0197684	0.190808
	9	0.168449	0.00238829	0.0180274	0.0361439	0.0206215	0.200197
	10	0.17938	0.00259178	0.0266822	0.0388618	0.0207259	0.219774
	11	0.178226	0.00521287	0.0234557	0.0397834	0.0261888	0.237936
	12	0.171147	0.00359919	0.0299768	0.044389	0.0216669	0.260856
	13	0.181637	0.00749398	0.0299609	0.0476118	0.0298704	0.248468
	14	0.200569	0.00861276	0.0271366	0.0497097	0.0357453	0.278981
	15	0.208146	0.0164132	0.0309357	0.0521157	0.0374625	0.299796
	16	0.207173	0.0133224	0.0330011	0.0547178	0.0327886	0.291407
	17	0.208042	0.0132135	0.030763	0.0559214	0.0437475	0.323135
	18	0.207396	0.016512	0.0327239	0.0598174	0.0422811	0.334606
	19	0.209714	0.0165732	0.035146	0.060792	0.0422536	0.299457
	20	0.234689	0.022229	0.0315969	0.0625962	0.0469916	0.322864
	21	0.228209	0.0239005	0.0388497	0.067086	0.0468726	0.324012
	22	0.245188	0.0296987	0.0353732	0.0698624	0.043526	0.312863
	23	0.250837	0.0298746	0.0372092	0.068906	0.0483793	0.334659
	24	0.255887	0.0322528	0.0398063	0.0737814	0.0441869	0.351086
	25	0.25765	0.037562	0.0458798	0.0733465	0.0537964	0.352295
	26	0.260842	0.0354593	0.0414172	0.0754267	0.0562551	0.345871
	27	0.253426	0.0416268	0.0404788	0.0780282	0.0568684	0.346507
	28	0.272634	0.0370746	0.0416717	0.0819863	0.0557608	0.37673
	29	0.292753	0.0429625	0.0421421	0.0839769	0.0560647	0.362377
	30	0.279978	0.0452352	0.04685	0.0863817	0.0573682	0.348781
	31	0.314412	0.0467149	0.0456685	0.0876395	0.0561984	0.355207
	32	0.300202	0.0446817	0.0472635	0.0873837	0.0652807	0.409603
	33	0.314536	0.0496684	0.049288	0.0899018	0.0661485	0.380543
	34	0.32122	0.0476377	0.0561637	0.0934767	0.0659379	0.389907
	35	0.300801	0.0518005	0.054614	0.0934773	0.0676259	0.408364
	36	0.319781	0.0597483	0.0507786	0.0952474	0.0738211	0.395575
	37	0.337183	0.0468338	0.0553752	0.0982534	0.0736088	0.392276
	38	0.321211	0.0537073	0.0623031	0.0946876	0.0713203	0.394296
	39	0.344594	0.0599979	0.0555093	0.101649	0.0698832	0.422455
	40	0.336589	0.0571758	0.0560023	0.101708	0.0705715	0.417401
	41	0.348262	0.0631357	0.0536188	0.105204	0.0743539	0.424128
	42	0.350423	0.0611795	0.0577133	0.104667	0.0747933	0.434048
	43	0.347744	0.0694933	0.0595333	0.105239	0.0705294	0.393164
	44	0.356718	0.0576171	0.0622849	0.109998	0.0779751	0.414882
	45	0.363079	0.0595063	0.0638436	0.109876	0.0776218	0.419141
	46	0.367873	0.0754196	0.060783	0.110486	0.0735483	0.451093
	47	0.377678	0.0609986	0.0644571	0.112602	0.0832769	0.405649
	48	0.371531	0.0567797	0.0661249	0.115041	0.079707	0.44167
	49	0.371336	0.0543496	0.0649229	0.113868	0.0867718	0.437847
	50	0.386344	0.0721068	0.064857	0.115999	0.0851168	0.385678
	51	0.400473	0.0651756	0.0683062	0.121604	0.0821053	0.491165
	52	0.391684	0.0802557	0.0703829	0.120597	0.0868176	0.479532
	53	0.409504	0.0819481	0.0658204	0.123163	0.0856898	0.461642
	54	0.412369	0.0776798	0.0680312	0.123469	0.0911345	0.439095
	55	0.404169	0.0825242	0.0673382	0.126679	0.0917386	0.401709
	56	0.427742	0.0752111	0.0704534	0.128349	0.0918375	0.461516
	57	0.41244	0.0857867	0.0661499	0.129625	0.096786	0.459628
	58	0.415518	0.0855607	0.0676086	0.129761	0.0931849	0.428012
	59	0.428255	0.0967853	0.0731345	0.129415	0.0978606	0.463688
	60	0.439325	0.0890359	0.0783674	0.12957	0.0912022	0.47559
	61	0.436184	0.100926	0.0753772	0.132858	0.0930549	0.463233
	62	0.426607	0.104108	0.0799533	0.132476	0.0979247	0.464421
	63	0.428308	0.0973639	0.0810553	0.134686	0.102093	0.482859
	64	0.42387	0.1055	0.0729868	0.135626	0.100645	0.464843
	65	0.450114	0.0961262	0.0776789	0.140625	0.101041	0.485393
	66	0.438294	0.102474	0.0752181	0.138651	0.0956821	0.463325
	67	0.46029	0.100899	0.079642	0.137605	0.10442	0.455613
	68	0.439529	0.105135	0.0792944	0.142189	0.108419	0.508882
	69	0.435714	0.102966	0.0781288	0.145124	0.100751	0.471825
	70	0.433087	0.101783	0.0852248	0.145782	0.105147	0.423839
	71	0.460442	0.109331	0.0842682	0.150962	0.105244	0.479199
	72	0.458912	0.112848	0.0831071	0.148387	0.110769	0.510941
	73	0.445771	0.108433	0.0947543	0.150239	0.111721	0.447946
	74	0.473369	0.106489	0.0884422	0.154394	0.109103	0.45702
	75	0.455097	0.108783	0.0885512	0.1678	0.110143	0.461215
	76	0.474096	0.103232	0.0820869	0.167583	0.109497	0.448167
	77	0.473872	0.115106	0.0945021	0.176045	0.113455	0.452445
	78	0.476272	0.118512	0.10041	0.162924	0.110407	0.435348
	79	0.476956	0.120433	0.0942203	0.170808	0.115117	0.473441
	80	0.491047	0.119386	0.0923821	0.167432	0.118859	0.48336
	81	0.486961	0.123845	0.0851384	0.170778	0.118848	0.414597
	82	0.443843	0.121166	0.0883104	0.163949	0.120496	0.423774
	83	0.467288	0.11413	0.0897305	0.167808	0.123365	0.515986
	84	0.479075	0.105871	0.0896464	0.169572	0.119286	0.43623
	85	0.499265	0.0954077	0.0893965	0.16267	0.116285	0.427232
	86	0.506444	0.0956732	0.0892147	0.163198	0.115762	0.468465
	87	0.50338	0.108772	0.10163	0.165303	0.126153	0.46295
	88	0.510487	0.107323	0.0954223	0.16168	0.124262	0.401502
	89	0.507765	0.117865	0.0944407	0.167793	0.115972	0.446783
	90	0.516373	0.113604	0.0964448	0.168682	0.120533	0.434403
	91	0.512064	0.11804	0.0976649	0.171037	0.124289	0.478108
	92	0.519551	0.117939	0.0974082	0.17276	0.131526	0.428865
	93	0.533514	0.124411	0.0951201	0.173661	0.12521	0.470977
	94	0.544588	0.132517	0.0988646	0.170969	0.123022	0.463244
	95	0.536003	0.136238	0.100269	0.173371	0.12402	0.464521
	96	0.539737	0.129414	0.101966	0.176495	0.127746	0.426389
	97	0.559054	0.135174	0.103284	0.175997	0.132771	0.452091
	98	0.537942	0.130746	0.0988351	0.17442	0.131929	0.528306
	99	0.563591	0.12724	0.10223	0.178146	0.126387
	100	0.535015	0.129067	0.101562	0.178471	0.139942
	101	0.542868	0.127519	0.10342	0.179623	0.129818
	102	0.534963	0.129142	0.107254	0.179644	0.141421
	103	0.539262	0.132738	0.102484	0.182614	0.141407
	104	0.587644	0.139897	0.104831	0.183637	0.133066
	105	0.539039	0.138805	0.097315	0.18408	0.14137
	106	0.540607	0.137189	0.103793	0.180985	0.140142
	107	0.534474	0.128088	0.107606	0.182766	0.139986
	108	0.549999	0.133438	0.106354	0.189037	0.145568
	109	0.539243	0.136844	0.106147	0.185206	0.134402
	110	0.525533	0.139077	0.102252	0.189564	0.142188
	111	0.554061	0.139653	0.10275	0.190427	0.13886
	112	0.5661	0.139964	0.105395	0.189277	0.141088
	113	0.54865	0.140656	0.111048	0.191331	0.144982
	114	0.555182	0.124652	0.111764	0.193158	0.14706
	115	0.561434	0.126745	0.109096	0.191052	0.143062
	116	0.546222	0.136447	0.108755	0.194452	0.142306
	117	0.571468	0.127696	0.112798	0.196804	0.149358
	118	0.560023	0.131379	0.109521	0.197734	0.151921
	119	0.55903	0.14269	0.108192	0.201237	0.155273
	120	0.576452	0.146021	0.105917	0.202674	0.144622
	121	0.5882	0.134305	0.110375	0.197036	0.155663
	122	0.583331	0.145061	0.111391	0.204079	0.152468
	123	0.582366	0.144494	0.114354	0.204241	0.150895
	124	0.570979	0.149308	0.115636	0.201695	0.153169
	125	0.590932	0.15054	0.110919	0.2046	0.16368
	126	0.612087	0.152507	0.119666	0.205802	0.164361
	127	0.606738	0.157622	0.119142	0.20701	0.156185
	128	0.578295	0.14981	0.116574	0.209161	0.164513
	129	0.583701	0.154324	0.120473	0.213298	0.162495
	130	0.605336	0.155793	0.118862	0.206749	0.15582
	131	0.542042	0.160768	0.117781	0.212184	0.165622
	132	0.560232	0.151279	0.122504	0.211764	0.165809
	133	0.5576	0.15668	0.122986	0.212993	0.169758
	134	0.567701	0.154816	0.118551	0.210682	0.162319
	135	0.565757	0.150555	0.123441	0.215865	0.1638
	136	0.554379	0.135228	0.122486	0.215077	0.162144
	137	0.564109	0.150112	0.125688	0.214274	0.170668
	138	0.56276	0.159567	0.125744	0.216996	0.159967
	139	0.548992	0.17069	0.119664	0.212524	0.169831
	140	0.556793	0.174205	0.128576	0.215085	0.160846
	141	0.557482	0.17041	0.124383	0.218061	0.161344
	142	0.560655	0.166841	0.130627	0.215147	0.170214
	143	0.563919	0.167898	0.122666	0.219404	0.170358
	144	0.562413	0.1662	0.12594	0.214504	0.172299
	145	0.574413	0.165007	0.125133	0.221075	0.171385
	146	0.577235	0.169776	0.124863	0.219159	0.175801
	147	0.580518	0.16262	0.128262	0.220076	0.169869
	148	0.575962	0.173485	0.125276	0.223378	0.176037
	149	0.610258	0.154601	0.130371	0.223762	0.172117
	150	0.616852	0.157475	0.126617	0.223641	0.177899
	151	0.601255	0.141268	0.131982	0.223341	0.173099
	152	0.610106	0.171414	0.133115	0.224673	0.175147
	153	0.613992	0.178374	0.133509	0.229689	0.175902
	154	0.631257	0.178861	0.136285	0.228456	0.174924
	155	0.64778	0.182438	0.131295	0.230034	0.177815
	156	0.6472	0.175753	0.134592	0.227897	0.181954
	157	0.65997	0.180537	0.133986	0.232887	0.17583
	158	0.650198	0.17193	0.134899	0.233339	0.175197
	159	0.632986	0.178473	0.133915	0.234269	0.175446
	160	0.652621	0.183811	0.136971	0.234281	0.169933
	161	0.672403	0.190387	0.133604	0.232481	0.179613
	162	0.663206	0.185428	0.135524	0.237248	0.175182
	163	0.672389	0.190157	0.134015	0.233269	0.179847
	164	0.664317	0.188853	0.134106	0.237108	0.181463
	165	0.674418	0.190213	0.132107	0.235389	0.178445
	166	0.652806	0.187045	0.139187	0.239497	0.17702
	167	0.643447	0.194394	0.135194	0.237724	0.182738
	168	0.65273	0.195364	0.136608	0.243042	0.176533
	169	0.646787	0.18829	0.134597	0.236707	0.183386
	170	0.655709	0.196594	0.138587	0.242873	0.184191
	171	0.650136	0.194222	0.136678	0.241395	0.178864
	172	0.623385	0.183486	0.139441	0.23802	0.186002
	173	0.643656	0.171682	0.136862	0.244565	0.184281
	174	0.654303	0.167862	0.138528	0.242467	0.185204
	175	0.655186	0.148155	0.130182	0.239805	0.185963
