# Supplementary material for: Multivalency ensures persistence of a +TIP body at specialized microtubule ends
Source: Nat Cell Biol. 2022 Dec 19;25(1):56–67. doi: 10.1038/s41556-022-01035-2 (PMC9859758; doi:10.1038/s41556-022-01035-2)
Supplement: Source Data Extended Data Fig. 2 — Numerical source data extended data for Fig. 2. [file 41556_2022_1035_MOESM22_ESM.xlsx]

## Sheet: Tabelle1
A
	mNG-Bik1+Kar9+Bim1+Bik1	Bim1-GFP+Kar9+Bim1+Bik1	Kar9-GFP+Kar9+Bim1+Bik1	mNG+Kar9+Bim1+Bik1	mNG+Kar9+Bim1	mNG-Bik1+Bik1
	12.1568	31.1508	14.173	1.09139	1.14487	14.5527
	8.18508	37.627	17.3255	1.0036	1.00229	12.2882
	8.59759	34.7102	15.086	1.07881	0.945689	11.9414
	6.48286	41.4779	17.3724	1.0599	1.04033	11.8088
	6.20527	40.6227	12.2582	0.973992	0.97406	16.8948
	8.51083	31.0451	17.0054	1.01318	0.941681	20.631
	7.28279	30.9815	13.1079	0.999059	0.921327	16.6254
	6.61027	29.5989	13.1374	0.958022	1.02824	6.78137
	6.34552	26.1807	13.6292	1.07418
	6.8059	24.6074	16.9362	1.0052		20.509
	6.44057	54.5458	8.26686	1.0512		18.4869
	9.47552	29.7914	11.9013	0.987398		18.1879
	8.90134	43.301	10.853	1.02712		15.2567
	7.42845	27.0103	11.0792	0.959528		17.7002
	7.12846	31.3488	15.1896
	5.594	27.5094	10.9747
	6.86764	29.0485	15.1416
	7.28885	39.6184	12.063
	5.5632	30.3859	15.0084
	5.80733	34.5304	14.468
	4.80634	25.786	15.3238
	5.3983	30.5703	17.8066
	6.61364	32.588	16.5879
	6.19135	32.6335	9.9644
	7.97879	34.2528	9.78183
	10.3492	23.2665	12.0686
	9.35183	32.7193	33.097
		31.3565	15.6409
	10.7112	29.0622
	9.46784	27.0508	14.257
	8.14346	31.7301	19.7538
	12.4433	27.6057	15.1742
	7.93884	27.8371	17.0565
	7.43396	31.681	9.07714
	7.70026	29.6652	12.1952
	9.1926	35.4138	14.9296
	7.97393	33.565	10.5565
	9.79948	28.1199	21.9321
	9.70615	23.4471	15.3471
	7.12367	23.8669	10.6616
	6.73254	25.0287	12.2369
	9.10811	29.3847	15.3703
	8.26838	26.4701	17.11
	9.40345	26.2845	11.6752
	8.86193	26.8767	19.1086
	9.12288	24.5022	14.2492
	9.47111	26.6652	11.1662
	10.9446	23.7783	17.7749
	9.47077	28.4746	9.42303
	7.62548	27.6649	14.2316
	7.04216	21.2171	12.1253
	7.75586	30.1774	14.5991
	8.06943	28.0221	13.1818
	7.71957	22.5263	17.0872
	8.94124	28.3008	16.8064
	9.71974	27.8257	13.7355
	8.0571	26.9114	22.049
	7.4073	22.5869	14.3551
	7.17894	28.3971	17.7724
	7.90588	28.6719
	7.50287	26.5436
	8.12886	25.4068
	8.39125	24.7048
	6.92344	28.6711
	6.7237	27.4595
	8.37325	23.8795
	7.97263	25.5227
	8.58917	30.8695
	7.94225	25.5971
	7.33938	27.1536
	8.83699	27.5711
	9.41946	31.6133
	11.5949	28.4051
	10.6421	27.5139
	12.5774	30.7745
	9.03623	29.5217
		28.7276
		27.929
		24.9311
		30.5613
		27.639
		28.0463
		30.0974
		32.3123
		24.7468
		36.6936
		35.2634
		38.9959
		37.5814
		35.1949
		26.4837
		35.611
		20.0063
		40.5696
		35.0243
		29.992
		36.8706
		28.2357
		22.5815
		20.1484
		19.4091
		24.2144
		19.9737
		21.8072
		15.2862
		15.6771
		18.8691
		14.5981
		20.6404
		16.5988
		17.1339
		22.4277
		24.6499
		21.9211
		23.6771
		23.8084
		12.0447
		20.5572
		27.3151
		28.9326
		13.4414
		22.9104
		17.4242
		23.8867
		21.6564
		15.0584
		15.7945
		23.1256
		24.0557
		16.7381
		21.7977
		22.8311
		13.83
B
			Kar9 [μM]
			0	1	2.5	5	10
	NaCl [mM]	200	0	1	1	1	1
		225	0	1	1	1	1
		250	0	1	1	1	1
		275	0	1	1	1	1
		300	0	0	1	1	1
		325	0	0	1	1	1
		350	0	0	1	1	1
		375	0	0	0	1	1
		400	0	0	0	0	1
		425	0	0	0	0	0
		1 = phase separation		0 = soluble
