# Supplementary material for: Multivalency ensures persistence of a +TIP body at specialized microtubule ends
Source: Nat Cell Biol. 2022 Dec 19;25(1):56–67. doi: 10.1038/s41556-022-01035-2 (PMC9859758; doi:10.1038/s41556-022-01035-2)
Supplement: Source Data Extended Data Fig. 3 — Numerical source data extended data for Fig. 3. [file 41556_2022_1035_MOESM23_ESM.xlsx]

## Sheet: Tabelle1
	Amino Acid #	Kar9	Bim1	Bik1
	1	0.247	0.249	0.172
	2	0.229	0.228	0.156
	3	0.272	0.245	0.19
	4	0.234	0.232	0.138
	5	0.218	0.176	0.11
	6	0.245	0.169	0.119
	7	0.243	0.179	0.082
	8	0.257	0.159	0.126
	9	0.244	0.115	0.087
	10	0.221	0.114	0.094
	11	0.202	0.089	0.072
	12	0.169	0.089	0.078
	13	0.133	0.07	0.077
	14	0.136	0.066	0.087
	15	0.131	0.064	0.072
	16	0.11	0.062	0.064
	17	0.116	0.065	0.058
	18	0.115	0.081	0.059
	19	0.098	0.072	0.063
	20	0.094	0.068	0.076
	21	0.093	0.074	0.071
	22	0.081	0.067	0.069
	23	0.092	0.08	0.071
	24	0.084	0.089	0.056
	25	0.068	0.083	0.065
	26	0.068	0.066	0.08
	27	0.076	0.085	0.074
	28	0.071	0.088	0.076
	29	0.074	0.079	0.072
	30	0.082	0.087	0.075
	31	0.099	0.094	0.054
	32	0.092	0.099	0.063
	33	0.114	0.08	0.052
	34	0.138	0.064	0.053
	35	0.144	0.07	0.036
	36	0.154	0.052	0.046
	37	0.144	0.06	0.033
	38	0.165	0.054	0.045
	39	0.152	0.061	0.048
	40	0.157	0.064	0.05
	41	0.152	0.062	0.051
	42	0.132	0.051	0.062
	43	0.118	0.058	0.05
	44	0.101	0.067	0.054
	45	0.081	0.054	0.07
	46	0.077	0.056	0.089
	47	0.077	0.067	0.097
	48	0.063	0.058	0.132
	49	0.067	0.074	0.098
	50	0.051	0.074	0.077
	51	0.042	0.075	0.079
	52	0.043	0.092	0.101
	53	0.036	0.066	0.086
	54	0.037	0.073	0.086
	55	0.037	0.078	0.077
	56	0.034	0.072	0.088
	57	0.031	0.057	0.091
	58	0.032	0.069	0.108
	59	0.033	0.054	0.15
	60	0.04	0.062	0.107
	61	0.038	0.044	0.105
	62	0.036	0.052	0.111
	63	0.036	0.056	0.163
	64	0.043	0.061	0.197
	65	0.044	0.071	0.195
	66	0.042	0.074	0.197
	67	0.039	0.054	0.128
	68	0.038	0.055	0.145
	69	0.041	0.062	0.126
	70	0.045	0.065	0.172
	71	0.046	0.062	0.135
	72	0.047	0.063	0.156
	73	0.045	0.06	0.163
	74	0.042	0.063	0.173
	75	0.038	0.062	0.185
	76	0.036	0.075	0.277
	77	0.038	0.06	0.34
	78	0.025	0.059	0.384
	79	0.017	0.051	0.394
	80	0.013	0.047	0.348
	81	0.015	0.04	0.354
	82	0.018	0.04	0.351
	83	0.018	0.039	0.375
	84	0.016	0.049	0.38
	85	0.014	0.043	0.391
	86	0.011	0.056	0.46
	87	0.015	0.057	0.422
	88	0.019	0.061	0.394
	89	0.018	0.049	0.457
	90	0.018	0.058	0.431
	91	0.02	0.042	0.472
	92	0.015	0.051	0.451
	93	0.019	0.057	0.482
	94	0.023	0.052	0.474
	95	0.021	0.057	0.51
	96	0.023	0.067	0.457
	97	0.025	0.061	0.522
	98	0.023	0.047	0.486
	99	0.024	0.051	0.516
	100	0.025	0.054	0.403
	101	0.023	0.061	0.444
	102	0.022	0.067	0.444
	103	0.026	0.063	0.462
	104	0.031	0.072	0.516
	105	0.038	0.067	0.533
	106	0.033	0.07	0.561
	107	0.027	0.083	0.452
	108	0.033	0.096	0.503
	109	0.033	0.129	0.492
	110	0.033	0.17	0.459
	111	0.038	0.182	0.52
	112	0.039	0.211	0.511
	113	0.042	0.215	0.489
	114	0.048	0.211	0.515
	115	0.057	0.227	0.526
	116	0.069	0.195	0.511
	117	0.072	0.36	0.508
	118	0.095	0.339	0.491
	119	0.114	0.321	0.49
	120	0.135	0.238	0.484
	121	0.155	0.351	0.501
	122	0.175	0.423	0.484
	123	0.193	0.512	0.466
	124	0.183	0.495	0.436
	125	0.212	0.457	0.455
	126	0.217	0.488	0.422
	127	0.182	0.474	0.514
	128	0.143	0.496	0.621
	129	0.136	0.511	0.719
	130	0.126	0.431	0.778
	131	0.137	0.471	0.736
	132	0.126	0.521	0.79
	133	0.097	0.498	0.841
	134	0.092	0.523	0.84
	135	0.082	0.57	0.824
	136	0.067	0.585	0.829
	137	0.053	0.555	0.847
	138	0.057	0.564	0.873
	139	0.069	0.574	0.86
	140	0.072	0.551	0.904
	141	0.068	0.571	0.92
	142	0.067	0.544	0.895
	143	0.07	0.442	0.914
	144	0.062	0.421	0.873
	145	0.057	0.426	0.93
	146	0.064	0.538	0.879
	147	0.063	0.55	0.882
	148	0.066	0.497	0.8
	149	0.059	0.549	0.801
	150	0.051	0.485	0.858
	151	0.044	0.561	0.787
	152	0.039	0.541	0.806
	153	0.036	0.538	0.703
	154	0.038	0.524	0.655
	155	0.042	0.517	0.821
	156	0.04	0.517	0.819
	157	0.04	0.486	0.869
	158	0.033	0.476	0.835
	159	0.035	0.476	0.827
	160	0.04	0.424	0.787
	161	0.039	0.359	0.879
	162	0.039	0.403	0.759
	163	0.049	0.406	0.76
	164	0.047	0.47	0.708
	165	0.046	0.439	0.573
	166	0.047	0.513	0.463
	167	0.052	0.414	0.489
	168	0.06	0.397	0.565
	169	0.057	0.34	0.555
	170	0.049	0.38	0.539
	171	0.061	0.463	0.587
	172	0.043	0.552	0.54
	173	0.041	0.501	0.546
	174	0.043	0.482	0.537
	175	0.04	0.429	0.565
	176	0.048	0.438	0.557
	177	0.038	0.421	0.578
	178	0.035	0.437	0.54
	179	0.033	0.418	0.531
	180	0.035	0.397	0.589
	181	0.032	0.338	0.553
	182	0.035	0.313	0.511
	183	0.033	0.3	0.706
	184	0.036	0.289	0.486
	185	0.036	0.286	0.522
	186	0.032	0.266	0.376
	187	0.031	0.271	0.297
	188	0.033	0.246	0.262
	189	0.037	0.236	0.293
	190	0.042	0.24	0.238
	191	0.048	0.258	0.186
	192	0.054	0.233	0.18
	193	0.053	0.226	0.128
	194	0.05	0.224	0.093
	195	0.063	0.203	0.074
	196	0.085	0.174	0.078
	197	0.096	0.155	0.097
	198	0.085	0.141	0.097
	199	0.087	0.13	0.099
	200	0.077	0.128	0.101
	201	0.079	0.12	0.077
	202	0.091	0.122	0.081
	203	0.084	0.113	0.077
	204	0.068	0.105	0.093
	205	0.062	0.109	0.074
	206	0.047	0.089	0.062
	207	0.049	0.109	0.067
	208	0.055	0.103	0.043
	209	0.051	0.111	0.054
	210	0.046	0.086	0.049
	211	0.052	0.085	0.057
	212	0.043	0.07	0.046
	213	0.057	0.071	0.081
	214	0.063	0.053	0.125
	215	0.067	0.062	0.141
	216	0.078	0.072	0.134
	217	0.085	0.067	0.16
	218	0.096	0.054	0.135
	219	0.118	0.05	0.132
	220	0.142	0.041	0.12
	221	0.166	0.062	0.107
	222	0.203	0.059	0.115
	223	0.234	0.046	0.107
	224	0.214	0.052	0.13
	225	0.242	0.048	0.166
	226	0.214	0.039	0.169
	227	0.178	0.053	0.22
	228	0.173	0.042	0.231
	229	0.151	0.056	0.187
	230	0.123	0.052	0.192
	231	0.134	0.059	0.188
	232	0.075	0.085	0.198
	233	0.049	0.1	0.191
	234	0.042	0.102	0.282
	235	0.033	0.116	0.31
	236	0.041	0.104	0.207
	237	0.042	0.118	0.253
	238	0.038	0.145	0.195
	239	0.032	0.181	0.189
	240	0.033	0.222	0.113
	241	0.034	0.185	0.121
	242	0.04	0.176	0.064
	243	0.047	0.165	0.046
	244	0.047	0.198	0.033
	245	0.053	0.213	0.039
	246	0.049	0.223	0.06
	247	0.047	0.214	0.062
	248	0.048	0.209	0.056
	249	0.05	0.201	0.141
	250	0.047	0.205	0.125
	251	0.043	0.205	0.135
	252	0.043	0.237	0.166
	253	0.04	0.222	0.235
	254	0.034	0.215	0.242
	255	0.026	0.225	0.27
	256	0.029	0.219	0.284
	257	0.028	0.205	0.204
	258	0.031	0.176	0.257
	259	0.03	0.16	0.202
	260	0.02	0.137	0.492
	261	0.021	0.118	0.493
	262	0.021	0.108	0.342
	263	0.02	0.095	0.45
	264	0.025	0.081	0.549
	265	0.026	0.072	0.321
	266	0.027	0.061	0.351
	267	0.024	0.058	0.403
	268	0.023	0.069	0.463
	269	0.025	0.07	0.428
	270	0.024	0.064	0.581
	271	0.019	0.061	0.63
	272	0.021	0.076	0.551
	273	0.019	0.085	0.648
	274	0.022	0.11	0.761
	275	0.026	0.155	0.732
	276	0.021	0.217	0.684
	277	0.023	0.281	0.702
	278	0.02	0.257	0.66
	279	0.018	0.247	0.602
	280	0.021	0.569	0.618
	281	0.021	0.347	0.642
	282	0.02	0.362	0.625
	283	0.021	0.455	0.266
	284	0.015	0.508	0.285
	285	0.012	0.571	0.294
	286	0.014	0.429	0.125
	287	0.019	0.409	0.199
	288	0.02	0.397	0.201
	289	0.019	0.438	0.382
	290	0.015	0.346	0.461
	291	0.012	0.353	0.432
	292	0.015	0.37	0.245
	293	0.017	0.399	0.459
	294	0.021	0.382	0.65
	295	0.023	0.419	0.563
	296	0.019	0.47	0.613
	297	0.019	0.515	0.741
	298	0.018	0.484	0.663
	299	0.019	0.561	0.687
	300	0.023	0.5	0.633
	301	0.02	0.514	0.598
	302	0.018	0.52	0.605
	303	0.014	0.593	0.42
	304	0.01	0.543	0.363
	305	0.011	0.602	0.274
	306	0.011	0.543	0.237
	307	0.01	0.636	0.219
	308	0.011	0.617	0.185
	309	0.01	0.621	0.067
	310	0.009	0.66	0.071
	311	0.008	0.659	0.039
	312	0.008	0.648	0.055
	313	0.009	0.657	0.065
	314	0.011	0.675	0.061
	315	0.011	0.578	0.073
	316	0.01	0.54	0.089
	317	0.012	0.42	0.104
	318	0.012	0.344	0.1
	319	0.011	0.374	0.114
	320	0.01	0.338	0.118
	321	0.012	0.269	0.178
	322	0.012	0.223	0.151
	323	0.01	0.293	0.145
	324	0.013	0.208	0.176
	325	0.014	0.23	0.186
	326	0.015	0.22	0.129
	327	0.016	0.293	0.168
	328	0.016	0.343	0.184
	329	0.016	0.321	0.232
	330	0.025	0.328	0.223
	331	0.03	0.494	0.211
	332	0.03	0.477	0.202
	333	0.029	0.554	0.207
	334	0.028	0.549	0.212
	335	0.03	0.54	0.217
	336	0.027	0.626	0.272
	337	0.03	0.641	0.194
	338	0.027	0.703	0.259
	339	0.031	0.703	0.147
	340	0.028	0.614	0.198
	341	0.024	0.583	0.23
	342	0.027	0.626	0.246
	343	0.027	0.547	0.295
	344	0.021	0.565	0.181
	345	0.021		0.243
	346	0.022		0.224
	347	0.031		0.319
	348	0.038		0.257
	349	0.037		0.231
	350	0.032		0.277
	351	0.037		0.187
	352	0.045		0.179
	353	0.053		0.162
	354	0.059		0.308
	355	0.064		0.171
	356	0.058		0.245
	357	0.052		0.381
	358	0.041		0.438
	359	0.036		0.207
	360	0.032		0.469
	361	0.033		0.294
	362	0.023		0.157
	363	0.017		0.276
	364	0.014		0.138
	365	0.015		0.234
	366	0.018		0.265
	367	0.014		0.396
	368	0.015		0.383
	369	0.017		0.437
	370	0.018		0.438
	371	0.017		0.293
	372	0.017		0.42
	373	0.023		0.196
	374	0.033		0.425
	375	0.037		0.335
	376	0.04		0.367
	377	0.048		0.316
	378	0.046		0.262
	379	0.048		0.225
	380	0.044		0.186
	381	0.045		0.239
	382	0.043		0.178
	383	0.04		0.214
	384	0.041		0.261
	385	0.038		0.276
	386	0.046		0.279
	387	0.043		0.517
	388	0.035		0.805
	389	0.036		0.691
	390	0.035		0.849
	391	0.033		0.874
	392	0.038		0.792
	393	0.041		0.837
	394	0.039		0.789
	395	0.044		0.499
	396	0.049		0.558
	397	0.055		0.504
	398	0.078		0.522
	399	0.072		0.606
	400	0.109		0.594
	401	0.153		0.563
	402	0.191		0.621
	403	0.23		0.58
	404	0.277		0.554
	405	0.298		0.459
	406	0.311		0.477
	407	0.328		0.356
	408	0.347		0.407
	409	0.373		0.44
	410	0.4		0.307
	411	0.414		0.429
	412	0.457		0.378
	413	0.455		0.698
	414	0.433		0.335
	415	0.388		0.29
	416	0.4		0.287
	417	0.391		0.3
	418	0.392		0.345
	419	0.431		0.352
	420	0.4		0.292
	421	0.374		0.446
	422	0.393		0.386
	423	0.323		0.58
	424	0.285		0.625
	425	0.246		0.768
	426	0.234		0.773
	427	0.223		0.709
	428	0.226		0.64
	429	0.172		0.63
	430	0.172		0.507
	431	0.142		0.645
	432	0.126		0.334
	433	0.132		0.557
	434	0.149		0.505
	435	0.141		0.541
	436	0.137		0.571
	437	0.122		0.795
	438	0.14		0.772
	439	0.165		0.788
	440	0.17		0.785
	441	0.157
	442	0.185
	443	0.172
	444	0.184
	445	0.208
	446	0.241
	447	0.308
	448	0.322
	449	0.402
	450	0.417
	451	0.412
	452	0.409
	453	0.382
	454	0.392
	455	0.365
	456	0.367
	457	0.372
	458	0.394
	459	0.354
	460	0.331
	461	0.315
	462	0.347
	463	0.328
	464	0.293
	465	0.289
	466	0.311
	467	0.318
	468	0.287
	469	0.292
	470	0.29
	471	0.302
	472	0.289
	473	0.312
	474	0.34
	475	0.301
	476	0.298
	477	0.307
	478	0.329
	479	0.371
	480	0.413
	481	0.382
	482	0.467
	483	0.472
	484	0.432
	485	0.441
	486	0.391
	487	0.321
	488	0.313
	489	0.307
	490	0.284
	491	0.366
	492	0.343
	493	0.331
	494	0.33
	495	0.275
	496	0.253
	497	0.247
	498	0.24
	499	0.265
	500	0.262
	501	0.203
	502	0.191
	503	0.21
	504	0.225
	505	0.233
	506	0.221
	507	0.214
	508	0.203
	509	0.178
	510	0.19
	511	0.258
	512	0.35
	513	0.306
	514	0.279
	515	0.299
	516	0.313
	517	0.303
	518	0.292
	519	0.28
	520	0.256
	521	0.251
	522	0.269
	523	0.302
	524	0.336
	525	0.307
	526	0.316
	527	0.291
	528	0.311
	529	0.334
	530	0.419
	531	0.4
	532	0.436
	533	0.322
	534	0.354
	535	0.333
	536	0.305
	537	0.288
	538	0.265
	539	0.243
	540	0.218
	541	0.213
	542	0.228
	543	0.223
	544	0.203
	545	0.214
	546	0.25
	547	0.257
	548	0.273
	549	0.23
	550	0.216
	551	0.211
	552	0.232
	553	0.256
	554	0.263
	555	0.241
	556	0.198
	557	0.191
	558	0.184
	559	0.18
	560	0.2
	561	0.197
	562	0.205
	563	0.207
	564	0.156
	565	0.163
	566	0.163
	567	0.144
	568	0.169
	569	0.182
	570	0.181
	571	0.175
	572	0.184
	573	0.193
	574	0.175
	575	0.199
	576	0.16
	577	0.177
	578	0.175
	579	0.189
	580	0.154
	581	0.122
	582	0.13
	583	0.147
	584	0.124
	585	0.12
	586	0.141
	587	0.147
	588	0.148
	589	0.151
	590	0.167
	591	0.186
	592	0.199
	593	0.216
	594	0.18
	595	0.214
	596	0.226
	597	0.236
	598	0.248
	599	0.282
	600	0.312
	601	0.308
	602	0.306
	603	0.292
	604	0.313
	605	0.304
	606	0.341
	607	0.334
	608	0.321
	609	0.278
	610	0.275
	611	0.247
	612	0.314
	613	0.32
	614	0.273
	615	0.245
	616	0.211
	617	0.217
	618	0.196
	619	0.235
	620	0.209
	621	0.24
	622	0.189
	623	0.208
	624	0.175
	625	0.208
	626	0.216
	627	0.206
	628	0.209
	629	0.204
	630	0.206
	631	0.223
	632	0.272
	633	0.282
	634	0.254
	635	0.254
	636	0.269
	637	0.278
	638	0.358
	639	0.429
	640	0.4
	641	0.431
	642	0.43
	643	0.4
	644	0.387
