# Supplementary material for: Multivalency ensures persistence of a +TIP body at specialized microtubule ends
Source: Nat Cell Biol. 2022 Dec 19;25(1):56–67. doi: 10.1038/s41556-022-01035-2 (PMC9859758; doi:10.1038/s41556-022-01035-2)
Supplement: Source Data Extended Data Fig. 7 — Numerical source data extended data for Fig. 7. [file 41556_2022_1035_MOESM24_ESM.xlsx]

## Sheet: Tabelle1
	KAR9	Kar9-αβγ ̶	bik1Δ KAR9	bik1Δ Kar9-αβγ ̶
	0.770908	0.750572	0.444717	0.222359
	0.567551	0.484359	0.40974	0.894432
	0.604525	0.351253	0.599619	0.232352
	1.28854	0.279154	0.579632	1.06183
	0.79679	0.937291	0.886937	0.20487
	0.791244		0.107432
	0.661835	0.693263	0.107432	0.1574
	0.872586	0.741329		0.26733
	0.937291	0.776454	0.884438	0.349778
	0.713598	0.517636	0.844464
	1.01124	0.782	0.234851	0.644591
	0.745026	0.733934	0.617108	0.517171
	0.421504	0.478813	1.01685	0.0924413
	0.963173	0.251423	1.12678	0.187381
	0.970568	0.351253	0.61461	0.242346
	0.979811			0.227356
	0.831915		1.24671
	0.580492		1.02185	0.0824476
	0.979811		0.502181	0.199873
			0.657083	0.67707
	1.07779			0.477197
	1.59173		0.602118	0.167394
	0.994601		1.02185	-0.0649587
	0.990903		0.891933	0.354775
	1.25712		1.00686	-0.0174889
	0.98166		0.77201	-0.159898
	1.90971		0.734533
	1.41795		0.387254	0.159898
	1.30333		0.599619	0.732035
	1.37543		0.494686	0.432225
	1.20166			0.312302
	1.344		1.00436	0.187381
	1.62316		0.53466	0.202371
	1.51963		1.07432	0.876943
	0.598979		0.612111
			1.05433	0.552149
			1.1018	0.544654
	0.679092	0.399306	0.227356	0.309803
	1.01592	1.14087	0.884438	0.744527
	1.20063	0.901834	0.597121	0.347279
	1.03222	0.771449	0.499683
	0.768732	0.353128	0.996867	0.277324
	0.708972	0.863805		0.284819
	1.33645	0.809478	0.729537
	1.11643	1.03765	0.894432	0.617108
	1.02407	1.04852	0.417235	0.407241
	0.877387	0.84479	0.617108	0.667076
	1.51845		0.959391
	1.72489	0.714405	0.21986	0.951895
	1.07568	0.689958	0.497184	0.257337
	1.30114	0.673659	0.402244	0.162397
	0.9127	0.904551	0.247343	0.407241
	0.817627	1.44782	0.432225	0.387254
	1.16532	1.28756
		1.17075	0.744527	0.297311
	1.34189	0.926282	1.33165	0.544654
	0.782314	0.513394	0.664578	0.507178
	1.16532	1.21693	0.412238
	0.999623	0.907267	0.577133	0.32979
	0.600317	0.730703	0.509676	0.179886
	0.638347	0.494379		0.639594
	1.87158	0.472648	0.549651	0.284819
	1.57278	0.442768	0.539657	0.247343
	1.16532		0.189879
	1.23051	0.81491	0.169892	0.0199873
	0.874671	0.30695	0.777006	0.552149
	0.82306	0.529692	0.886937	0.249841
		0.763299	0.502181	0.352276
	0.747001	0.768732	0.694559
	0.684525	0.613899		0.572137
	0.994191	0.670943	0.577133	0.382257
	1.16532	1.04309	0.507178	0.407241
	0.344979	0.301517	0.499683	0.569638
	0.847507	0.937147	0.514673	1.11179
	0.60575	0.763299	0.604616	0.192378
	1.10556	0.266204	0.347279	0.189879
	0.967027	0.977893		0.342283
	1.13273		0.549651	0.152403
	0.836641	0.581303	0.662079
	0.798612	0.315099	0.194876
	0.507961	0.779598	1.15926
	0.421037	0.478081	0.464705
	1.30929	0.494379	0.304806
	0.69539	0.668227	0.467203
	0.551423	1.14631	0.36227
	0.611183	0.206444	1.54402
	0.660077	0.450917
		0.744285	0.682067
	0.630197	0.494379	0.702054
	0.711688	0.766016	0.889435
	0.689958		0.989372
	1.0947		0.479695
	1.44511	1.32737	0.574635
	0.459066	1.5603	0.292314
	0.524259	0.678473	0.697057
	1.39621	1.53627	0.312302
	0.646496	0.486208	0.25234
	0.565005	0.994601	0.734533
		0.848553	0.3148
		0.480662
	0.914419	0.916955	0.0324794
	0.382257	0.898468	0.00749524
	0.77201	0.231088	0.0374762
	0.831971	0.451083	0.0124921
	1.1068	0.55461	0.0224857
	0.634597		0.0374762
	0.179886	0.517636	0.0499683
		0.809731	0.00999365
	0.934406	0.720993
	1.55901	0.713598
	0.572137	0.506544
	0.777006	0.859646
	0.502181	0.717296
	0.679568	0.358648
	0.722041
	0.796994
	0.732035
	1.14427
	0.762016
	1.02685
	1.04434
	0.829473
	0.497184
	1.20923
	0.729537	0.00543274
	0.6296	0.380292
	1.38162	0.380292
	0.811984	0.679092
	1.04434	0.78503
	1.23422	0.380292
	0.612111	0.353128
	0.749524	0.437335
	0.789498	0.355844
	1.52403
	0.632098	0.75515
	0.784502	0.45635
	0.622105	0.632914
	0.594622	0.969743
		0.497095
	1.20673	1.10013
	0.949397	0.0869238
	1.09181
	0.846962	0.727987
	1.34664	0.771449
	1.579	0.757867
	1.69642	0.752434
	0.824476	0.410172
	0.627102	0.342262
	0.787	1.25496
	2.31353	0.928998
	1.06432	0.383008
	0.737032	0.33683
	0.954394	1.50487
	0.527165	0.692674
	1.4091	0.363993
	0.654584	0.431903
	2.0437
	0.959391	1.04852
		1.2278
	1.22422	0.928998
	0.996867	1.39893
	1.32666	0.82306
	1.59649	0.488946
	1.24421	0.570437
	0.811984	1.05938
	0.672073	0.448201
	1.29418
	1.16926
	1.11679
	1.01436
	0.951895
	0.552149
	0.794495
	0.911921
	0.811984
	0.619606
	1.07682
	0.242346
	0.594622
	1.00936
	1.27919
	1.23422
	0.89693
	1.79886
	1.36413
	1.01436
	0.901927
	0.841965
	0.514673
	1.59649
	1.33915
	0.831971
	1.55901
	1.05683
	1.27169
	0.799492
	1.20424
	0.53466
	1.33915
	1.31666
	1.48406
	1.27669
	1.26919
	0.846962
	0.752022
	0.77201
	1.34914
	1.13928
	1.27919
	1.13178
	0.639594
	1.59898
	1.01935
	1.69392
	1.00436
	1.11929
	0.667076
	0.684565
	0.879441
	0.876943
	0.642092
	1.1068
	1.20673
	0.969384
	1.49405
	1.04452
	1.08888
	0.53982
	1.30148
	0.815277
	1.20905
	1.54551
	1.35325
	0.807882
	0.902166
	0.950232
	0.802336
	0.822672
	0.513939
	0.905863
	0.414109
	0.689565
	1.2756
	1.08334
	0.806033
	1.55106
	1.2867
	0.957627
	1.29409
	0.59713
	0.678473
	1.11477
	1.02418
	0.948383
	1.17075
	0.146684
	0.999623
	0.592168
	1.38806
	1.26854
	2.06987
	0.983325
	0.901834
	1.27398
	0.689958
	1.38535
	0.0135818
	1.29842
	1.38535
	1.41251
	1.33917
	0.885536
	1.3446
	1.64612
	1.29842
	1.69773
	0.763299
	1.3609
	0.79318
	0.700823
	0.923565
	0.920849
	0.766016
	0.899118
	1.64884
	1.4098
	1.0784
	1.03765
	0.880103
	1.46684
	1.34189
	1.15446
	0.918132
	1.01592
	0.733419
	0.505244
	0.999623
