# Supplementary material for: Multivalency ensures persistence of a +TIP body at specialized microtubule ends
Source: Nat Cell Biol. 2022 Dec 19;25(1):56–67. doi: 10.1038/s41556-022-01035-2 (PMC9859758; doi:10.1038/s41556-022-01035-2)
Supplement: Source Data Extended Data Fig. 8 — Numerical source data extended data for Fig. 8. [file 41556_2022_1035_MOESM25_ESM.xlsx]

## Sheet: Tabelle1
A		Length growth
	t	Track 1	Track 2	Track 3	Track 4	Track 5	Track 6	Track 7	Track 8	Track 9	Track 10	Track 11	Track 12	Track 13	Track 14	Track 15	Track 16	Track 17	Track 18	Track 19	Track 20	Track 21	Track 22	Track 23	Track 24	Track 25	Track 26	Track 27	Track 28	Track 29	Track 30	Track 31	Track 32	Track 33	Track 34	Track 35	Track 36	Track 37	Track 38	Track 39	Track 40	Track 41	Track 42	Track 43	Track 44	Track 45	Track 46	Track 47	Track 48
	0	1.128	1.4733	1.344	0.72267	0.844	0.474	1.026	0.778	0.59467	1.0593			0.99267	1.598	1.92	0.69133	0.50733	2.406	0.47667	0.846	0.834		0.45533	0.42067	0.93067	0.77333	1.0007	0.61667		1.0153	1.524		0.928	0.49333	0.45333	1.31	0.60933	1.1987	0.64467	1.4573	1.11	0.83867	1.1893	0.844			1.2587	0.72267
	3.5	1.1073	1.496	1.2433	0.86867	0.52333	0.55467	0.922	1.062	0.44867	0.99467	0.45667		1.2827	1.778	1.648	0.87667	0.58333	2.4287	0.512		0.982			0.54267	0.816	0.78867	1.2247	0.42667	0.52067	1.156	1.528	0.45933	0.94067	0.456	0.552	1.3387	0.708	1.1953	0.70067	1.4307	1.0427	0.636	1.1073	0.446	0.50467	0.45667	1.3487	0.73867
	7	1.2787	1.6887	1.1567	1.0147	0.70267		0.81333	1.106	0.58467	1.204			1.3033		1.8313	1.0673	0.572	2.494	0.79333	0.50467	0.95533				1.2887	0.658	1.3307		0.42667	1.1153	1.4893		0.91267		0.52133	1.4993	0.65	1.2407	0.676	1.516	1.176	0.69133	1.2067	0.44467	0.548	0.40267	1.5787	0.82467
	10.5	1.3453	1.7967	1.1567	1.0827	0.618		1.024	1.1393	0.452	1.2273		0.41333	1.226	2.0227	1.804	1.076	0.504	2.5553	0.89	0.9	0.96		0.42733	0.55267	1.218	1.062	1.476		0.51333	1.2307	1.7647		0.88267	0.47667	0.64933	1.54	0.77067	1.3207	0.77667	1.6633	1.246	0.87867	1.3853		0.63867	0.42867	1.5153	0.94
	14	1.1	1.742	1.43	1.1073	0.71533	0.52733	1.1153	1.1933	0.64933	1.3227	0.47667	0.43333	1.3153	2.0307	1.94	1.0767	0.49467	2.642	0.81733	1.128	0.87867		0.43		1.4353	1.132	1.4793		0.59933	1.384	1.8247		0.98467	0.50267	0.74533	1.628	0.68533	1.504	0.90733	1.364	1.328	1.0253	1.3873	0.42	0.704	0.668	1.5467	0.98333
	17.5	1.4167	1.8733	1.5093	1.2787	0.818	0.64933	1.282	1.3833	0.548	0.96867		0.43333	1.4473	2.0613	2.0493	1.2793	0.72	2.6653	0.91333	0.81733	0.982	0.522	0.43867	0.46533	1.582	1.3	1.5893	0.55267	0.93733	1.0853	1.8867		1.0853	0.622	0.786	1.6867	0.894	1.4647	1.04	1.654	1.3907	0.91067	1.6233	0.48533	0.73667	0.614	1.3413	1.062
	21	1.4167	1.7913	1.598	1.3013	0.75133	0.82733	1.3533	1.5313	0.81733	1.1353	0.43733	0.466	1.5133	2.1327	2.034	1.4633	0.774	2.6587	0.946	1.0127	1.122	0.60733	0.49867	0.50533	1.2527	1.2267	1.6787	0.64667	0.91933	1.376	2.118		1.2153	0.808	0.75667		1.0113	1.4353	0.886	1.7573		0.97667	1.596	0.45867	0.746	0.74533	1.402	1.1553
	24.5	1.5807	1.8673	1.5893	1.3773	0.87333	0.946	1.4787	1.6427	0.74	1.3727	0.474	0.44867	1.5247	2.064	2.1	1.6173	0.96267	2.8173	0.96	1.1073	1.0687	0.596	0.62533	0.432		1.42	1.7767	0.69933	1.0153	1.522	2.2667	0.71		0.91333	0.928		1.04	1.4733	0.774	1.69		1.1787	1.4407	0.556	0.93133	0.70533	1.512	1.262
	28	1.4673	1.9773	1.5893		0.77533	0.85333	1.5773	1.6847	0.81733	1.434	0.49333	0.556	1.6307	2.1067	2.2613	1.7907			0.90267	1.0827	1.128	0.64	0.652	0.45533		1.5053	1.8173	0.70533		1.5693	2.3007	0.746			0.89533		1.1773	1.67	1.0633	1.7753		1.3187	1.5507	0.69333	0.94133	0.64133	1.5233
	31.5	1.5807	2.012			0.88	0.72933	1.616		0.90267	1.3833	0.646	0.52333	1.598	2.098	2.3013	1.7433			0.96867	1.2147		0.65533	0.72667	0.49133		1.828	1.9033	0.816		1.5487		0.55267			1.0653		1.214	1.7093				0.87133	1.764	0.70933	0.978	0.82867	1.6207
	35	1.7833				0.81333	1.0373	1.7987			1.486	0.674				2.4067	1.8767			0.98267	1.096		0.91133	0.672	0.522		1.6853		0.97533		1.7933		0.79533			1.0593		1.4407	1.9433				1.3433	1.7907	0.91067	0.96867	1.0293	1.4407
	38.5	1.928				0.886	1.3	1.912			1.416	0.76267					1.8627				1.2453		0.814	0.702	0.67333				0.97533		1.7867		0.962			1.2713		1.37	1.97				1.258	1.818	1.056	1.05	0.92467	1.5967
	42	1.9253				0.93					1.3773	0.86933					2.054						0.828	0.80667	0.68533				1.0893		1.4567		0.966			1.3733		1.446	2.056				1.218	1.7773	1.142	1.0713	1.0027	1.6267
	45.5	2.1973				1.0113					1.3893	1.026					2.032						1.122	1.088	0.73333				1.0893				1.192			1.4153		1.4073	2.132				1.7873	1.9713	1.0827	1.2747	0.94133
	49	2.2693				1.2433					1.4913	1.19					2.0967						1.1307	1.0833	0.87133				1.3				1.0833			1.4647		1.3747	2.2047						1.1847	1.2807	1.2407
	52.5	2.3873									1.4807	1.2513					2.4007						1.206	1.3393	0.82333				1.3493				1.0227			1.5373		1.4013	2.1953						1.1827	1.3493	1.2993
	56	2.3513									1.4673	1.144					2.35												1.454										2.3387						1.2813	1.376	1.2587
	59.5	2.354									1.6793	1.0347					2.588												1.384																1.302	1.544	1.3487
	63	2.47										1.266																	1.4307																		1.5787
	66.5																												1.6927																		1.5153
	70																																														1.5467
	73.5																																														1.3413
	77																																														1.402
	80.5																																														1.512
	84																																														1.5233
	87.5																																														1.6207
	91																																														1.4407
	94.5																																														1.5967
	98																																														1.6267
	101.5
	105
	108.5
	112
	115.5
	119
		Length Shrinkage
	t	Track 1	Track 2	Track 3	Track 4	Track 5	Track 6	Track 7	Track 8	Track 9	Track 10	Track 11	Track 12	Track 13	Track 14	Track 15	Track 16	Track 17	Track 18	Track 19	Track 20	Track 21	Track 22	Track 23	Track 24	Track 25	Track 26	Track 27	Track 28	Track 29	Track 30	Track 31	Track 32	Track 33	Track 34
	0	2.3893	1.2433	1.3	1.7773	1.6807	1.6793	2.52	2.8173	0.73133	1.1367	1.128	1.9033	2.216	0.91333	1.5373	1.6867	1.6813	2.2207	1.402	1.7753	1.302	1.544	1.262	1.5753	1.3527	1.3407	1.434	1.9833	1.428	2.496	1.706	1.8647	1.398	1.302
	3.5	2.3227	1.0113	1.09	1.6793	1.4993	1.5333	2.3147	2.6153	0.75133	1.1533	1.06	1.5633	2.272	0.732	1.4213	1.5927	1.6607	2.0627	1.2873	1.7647	1.0547	1.4813	1.1947	1.3933	1.0113	1.2067	1.2867	1.7513	1.1593	2.3953	1.5567	1.6387	1.306	1.2833
	7	2.1027	0.646	1.0413	1.5387	1.602	1.254	2.098	2.476	0.62333	0.988	1.1267	1.888	2.292	0.73	1.236	1.2927	1.5167	2.0247	1.1413	1.6807	1.0113	1.3033	0.90067	1.22	1.0287	0.792	1.2093	1.6913	1.0093	2.1727	1.4913	1.6647	0.994	1.234
	10.5	1.8647	0.94467	0.90467	1.624	1.344	1.0467	1.78	2.1207	0.58467	0.96133	0.93067	1.7467	1.9693	0.48533	1.056	1.1653	1.498	1.9587	0.986	1.238	0.64133	1.016	0.678	1.05	0.83867	0.746	0.96067	1.3753	0.94733	2.05	1.286	1.4013	0.94333	1.2053
	14	1.6113	0.78067	0.818	1.4273	1.024	0.918	1.6407	2.1387	0.696	0.93133	0.844	1.8867	1.7193	0.45333	0.812	1.2193	1.2153	1.8907	0.962	1.176	0.52067	0.75267		0.92267	0.81	0.57267	0.848		0.78933	1.928	1.162	1.316	0.776	1.062
	17.5	1.1913	0.76	0.80933		0.91333	0.69867	1.398	1.7913	0.49133	0.912	0.828	1.6827	1.4227		0.654	1.2473	1.206	1.7913	0.842			0.708			0.864	0.57533	0.50067				0.91733	1.0007	0.552	1.0007
	21		0.57	0.81733		0.778	0.57333	1.1773	1.3807	0.52733	0.834	0.54333	1.636	1.2213			1.196	1.042	1.7553	0.59867			0.63333			0.84133	0.65					0.83733	1.086		0.998
	24.5		0.652	0.59267			0.61267	0.99867	1.5693				1.56				0.80733	0.95267	1.71				0.49			0.78467	0.69733					0.99067	0.85867	0.41067
	28		0.72267	0.57333			0.49867	0.736	1.5033				1.1733				0.58467	0.78333	1.5753							0.58133	0.62533					0.82333	0.78867
	31.5		0.72467	0.56067				0.47933	1.5353				0.99867				0.602	0.774	1.542							0.658							0.67933
	35		0.828						1.572				0.80933					0.756	1.4227							0.568							0.56267
	38.5		0.474						1.388				0.61667						1.2307							0.67733
	42								1.2513										1.1767							0.67933
	45.5								0.98267										1.0967							0.64133
	49																		1.1447							0.55333
	52.5																		1.0873
	56																		0.74267
	59.5															0.42133	0.40933
	63															0.53733	0.60933
	66.5															0.716
	70															0.494
	73.5
	77
		Fluorescence growth
	t	Track 1	Track 2	Track 3	Track 4	Track 5	Track 6	Track 7	Track 8	Track 9	Track 10	Track 11	Track 12	Track 13	Track 14	Track 15	Track 16	Track 17	Track 18	Track 19	Track 20	Track 21	Track 22	Track 23	Track 24	Track 25	Track 26	Track 27	Track 28	Track 29	Track 30	Track 31	Track 32	Track 33	Track 34	Track 35	Track 36	Track 37	Track 38	Track 39	Track 40	Track 41	Track 42	Track 43	Track 44	Track 45	Track 46	Track 47	Track 48
	0	11236	4713	4963	1896	13116	5892	9179	5656	2593	743	9247	468	1550	645	9575	7852	3838	10680	8178	718	20495	16764	9101	5755	7647	5135	5092	4582	9491	6731	1659	1669	8884	13329	10783	7475	6572	3584	9156	2727	3114	8686	1131	14092	9049	24551	18606	6583
	3.5	12535	3435	6614	1776	9538	6121	9453	6708	1506	444	9718	1318	1394	900	9043	6843	4012	8076	8483	1315	18514	13689	9757	5306	4648	2186	4502	3776	11202	7411	1773	981	12455	12046	12120	8795	5612	8577	8725	2575	2155	5033	2018	18509	10146	25362	14169	8131
	7	10110	5108	4858	1414	9110	5876	7868	4866	4276	423	8547	1527	1589	0	6998	6897	2519	7763	7248	1586	20284	14604	7921	5838	5522	2316	5620	4917	12964	7427	1566	1696	13030	13226	10380	8426	6591	4442	9651	2261	3648	3487	2417	15340	7223	21693	13966	10009
	10.5	11458	5530	5329	2234	13338	5384	8255	5490	2157	1515	8719	2572	1768	903	6921	6346	3502	8538	7032	1039	16944	19175	6596	5729	5478	3059	6146	4178	10056	7605	2352		11402	11042	9977	11013	7187	5300	10444	2786	3090	5172	3101	17716	7580	24560	14315	7141
	14	11166	5331	6485	1264	9018	6447	6276	9816	1470	733	6684	1508	860	948	7509	8576	3689	8460	8255	1067	16575	16494	8174	5764	4804	3372	5870	2519	10721	7735	2254		9699	9116	8308	6953	7391	6495	9931	3503	3126	2687	3426	13222	7276	24841	11837	6823
	17.5	12309	3353	6291	2835	10218	6219	7875	7446	3569	20027	6405	1480	958	730	4818	6118	4775	7587	8616	1160	17080	16029	7913	5667	4115	2942	5620	2285	10913	6013	2715		8063	9296	10019	7625	6137	6020	5736	2453	4004	3012	3007	13445	7867	18807	12834	7222
	21	9710	3291	6885	2808	8746	6793	6281	4971	2310	16741	7052	1945	1252	1131	7323	6113	3761	8681	8037	1012	17016	14341	4577	6618	5284	3188	6187	2725	10783	3432	2113		11707	7330	10026		6158	8440	11806	2268		2831	4664	11610	6907	18446	9703	8613
	24.5	9095	3511	6423	1381	11857	8951	4572	6055	2213	17761	7328	2040	1261	1309	6625	6349	2517	7439	9705	990	15430	11730	6413	7297		2168	7436	2843	6731	4100	2245	1524		7095	6933		6798	10741	9258	2498		3178	3430	13171	5100	23252	8467	7880
	28	10383	3177	5989		12606	8767	3808	5931	1980	18181	5425	1501	669	659	9644	8996			7891	1115	15652	12755	6308	6820		3249	8104	1895		4009	2716	939			8732		5554	9118	9417	2153		2825	3180	12215	6542	21715	8947
	31.5	10704	2135			10715	10047	4329		1531	19102	6366	1336	645	592	11376	5520			7784	1527		10068	6830	2983		2993	5876	2537		3311		1003			8037		4320	6908				2875	3789	12008	6110	21023	11420
	35	7174				7285	11786	4581			13783	5299				10967	5806			7234	1461		11621	6089	2908		3160		1841		5051		1279			7959		5567	6564				2808	2445	11623	4977	20237	10593
	38.5	10577				9284	7385	4890			22352	3555					4664				1043		11881	6317	2688				1945		5021		688			7796		6598	5288				3936	1720	10617	4877	18233	7958
	42	9010				6787					14177	4908					4515						12404	3899	3865				2396		3859		690			7986		6116	4963				3425	1967	9990	4909	18736	7857
	45.5	9421				5118					13472	4561					3311						11929	2132	2175				1534				772			8168		6023	6488				1979	1320	9194	4294	16037
	49	10296				6476					11674	4564					5500						11622	1913	2574				2376				620			9440		4972	4561						7913	3669	18993
	52.5	8596									11600	6957					5383						10477	2844	2125				1502				473			8767		3455	6195						8024	3266	16849
	56	10392									12177	4452					2934												2282										5522						6419	3302	18606
	59.5	10128									12230	3942					3420												2231																7373	3181	14169
	63	9385										2078																	1960																		13966
	66.5																												2269																		14315
	70																																														11837
	73.5																																														12834
	77																																														9703
	80.5																																														8467
	84																																														8947
	87.5																																														11420
	91																																														10593
	94.5																																														7958
	98																																														7857
	101.5
	105
	108.5
	112
	115.5
		Fluorescence Shrinkage
	t	Track 1	Track 2	Track 3	Track 4	Track 5	Track 6	Track 7	Track 8	Track 9	Track 10	Track 11	Track 12	Track 13	Track 14	Track 15	Track 16	Track 17	Track 18	Track 19	Track 20	Track 21	Track 22	Track 23	Track 24	Track 25	Track 26	Track 27	Track 28	Track 29	Track 30	Track 31	Track 32	Track 33	Track 34
	0	11286	6476	7385	9377	6507	12230	4197	7439	5574	27799	15652	5876	5470	7095	8767	7625	16506	5357	2437	2153	7373	3181	7880	5702	23374	9071	6364	11853	9425	3048	4983	3061	10894	1584
	3.5	8785	7327	9287	9624	7085	11526	4143	9452	6375	19226	14797	6377	6812	9954	9176	8305	16101	7690	1770	5683	7010	2985	6561	6146	17249	10056	6320	15525	6468	3949	4684	3306	18533	1317
	7	9347	7103	3933	13268	6477	10115	5881	11294	5150	22166	14054	7231	6095	12103	10039	9112	14380	8033	3223	3095	8472	3894	5008	5962	16752	10577	9623	9783	8113	2003	5182	2683	12777	1628
	10.5	7425	8567	4970	7274	6552	9455	3810	7451	5071	21392	15383	8765	6442	12849	7960	8633	10333	6373	3878	2603	7742	4600	5404	5795	14250	13134	8162	9404	10100	1644	5511	3975	12594	1354
	14	6180	7574	4001	7743	6621	10498	3391	8460	5137	22460	15305	6305	8904	10783	7527	7422	13028	8917	1982	2049	8380	4793		4800	19116	12571	8263		9358	2054	5884	3846	13475	1927
	17.5	6747	7961	3547		6036	11137	2516	10386	5218	21585	11632	5213	7389		9690	5964	11553	9017	1999		7619	5315			15970	12170	7063				6627	3001	10476	1653
	21		8217	3880		5656	9824	2424	9944	6303	20495	16302	5147	5936		7587	5529	11921	8931	3181		9008	3868			16103	9936					6373	3802	14135	1087
	24.5		7798	3472			11770	1847	11636			15993	5224			6155	6556	11968	9721			9049	4223			18904	10824					7118	5017	13089
	28		7672	4046			10674	1691	9324			15488	6858			7887	7099	14121	7750				4767			18698	9269					7577	4080	14327
	31.5		4222	4382			10830	2499	10704			18198	5142			7231	8452	15131	9202							18138							5512	15499
	35		6238				11467	2459	8628			16764	6053			7454	7988	15027	9721							16885							4462
	38.5		5892				10534	2712	9021				4582			6794	8616		8847							19086
	42						10283	1444	8191							7526	7892		10239							22304
	45.5						9247	2308	7040							6987	8350		10530							22448
	49							3525								7343	7685		10111							27128
	52.5							2711								7475	5350		10060
	56															7042	8912		9898
	59.5															7193	9408
	63															7932	6572
	66.5															7442
	70															7834
	73.5
	77
B
	Initial MT length									MT length change
	KAR9	Kar9-αβγ ̶	bik1Δ KAR9	bik1Δ Kar9-αβγ ̶	KAR9	Kar9-αβγ ̶	bik1Δ KAR9	bik1Δ Kar9-αβγ ̶		KAR9	Kar9-αβγ ̶	bik1Δ KAR9	bik1Δ Kar9-αβγ ̶	KAR9	Kar9-αβγ ̶	bik1Δ KAR9	bik1Δ Kar9-αβγ ̶
	Growth	Growth	Growth	Growth	Shrinkage	Shrinkage	Shrinkage	Shrinkage		Growth	Growth	Growth	Growth	Shrinkage	Shrinkage	Shrinkage	Shrinkage
	0.485132	0.898388	1.26076	0.326005	0.742831	1.3731	0.692154	0.651357		0.039562	0.0562866	0.0431543	0.0460377	-0.0108095	-0.0149943	-0.00330278	-0.00560573
	1.06157	2.03452	0.741468	0.49694	0.996068	1.72323	1.35219	0.96352		0.0371837	0.0475457	0.0376875	0.0378649	-0.0112361	-0.015346	-0.00409714	-0.0116403
	0.720772	0.757872	2.22388	0.826756	1.2404	0.801332	0.782486	0.774668		0.0320594	0.0461897	0.0306955	0.0365245	-0.0112962	-0.0181222	-0.00913	-0.0126938
	1.40905	1.2165	0.61802	0.758658	1.08281	1.26381	0.848591	0.900359		0.0319157	0.0441224	0.0260891	0.0328003	-0.0118425	-0.0188359	-0.0101746	-0.0136939
	0.667674	0.813675	0.636345	0.304887	1.14317	0.945166	0.732722	0.746802		0.0313501	0.04409	0.0244543	0.0309529	-0.0147691	-0.0190408	-0.0144286	-0.0142857
	0.849167	1.22722	0.929381	0.580453	1.33174	1.96991	1.26263	1.0817		0.0307786	0.0440506	0.0240431	0.0303989	-0.0168286	-0.020389	-0.0153481	-0.0180342
	0.29125	0.984152	0.660951	0.571569	1.45695	1.16885	0.96343	0.93812		0.0295226	0.0402988	0.0239246	0.0301903	-0.0181098	-0.0205862	-0.01883	-0.0195034
	0.789329	0.873543	0.454498	0.735433	1.70265	2.85148	1.62882	0.853807		0.0293834	0.0358984	0.0224899	0.0301273	-0.0186506	-0.0205919	-0.0192032	-0.023216
	1.08946	0.98025	0.560668	0.998992	1.76038	1.7375	1.26273	1.176		0.0290657	0.035749	0.0209863	0.0246946	-0.02158	-0.0213029	-0.0196688	-0.0276464
	0.803803	1.14487	0.49698	0.712016	1.1994	2.07693	1.26038	1.14022		0.0271558	0.0346497	0.0205967	0.0238887	-0.0221377	-0.0217806	-0.0198858	-0.0283809
	0.934265	0.747195	0.536786	0.255566	1.12362	1.3261	2.76704	1.09251		0.0269866	0.0343457	0.020056	0.023359	-0.0230679	-0.0222829	-0.0200367	-0.0288561
	1.11259	1.14289	0.901618	0.806995	2.21395	0.998324	1.08412	0.926222		0.0263545	0.0324364	0.019421	0.0202898	-0.0235385	-0.024892	-0.0206396	-0.0312386
	0.779078	0.619476	0.78259	0.185663	1.19089	1.58809	0.821426	1.45226		0.0257216	0.0321883	0.0190537	0.0198365	-0.0255174	-0.025482	-0.0226351	-0.0401143
	1.88528	1.59783	1.01324	0.362875	1.71861	2.32427	1.21817	0.882002		0.0254061	0.0318539	0.0190134	0.0194563	-0.0302269	-0.0266171	-0.0228292	-0.0421909
	0.994319	0.948719	0.641633	0.353742	2.05265	2.18357	0.917376	1.45651		0.0237178	0.0314873	0.0186358	0.0190042	-0.0310267	-0.0276251	-0.0250091	-0.0565114
	0.37713	0.366964	0.397838	0.158076	1.6571	1.24153	1.50515	1.53947		0.0230857	0.0312074	0.0185664	0.0179213	-0.0328828	-0.027914	-0.0255398	-0.0570094
	1.30101	0.888204	0.505119	0.100865	0.896132	2.41508	0.790134	1.53857		0.0227927	0.0309198	0.0185599	0.0177361	-0.0333334	-0.0282886	-0.0298983	-0.057774
	0.685506	0.668472	0.512627	0.44877	1.40417	1.24799	1.9409	1.59533		0.0224959	0.030727	0.0182682	0.0173207	-0.0355091	-0.0287229	-0.0299875	-0.0641703
	1.00971	1.88157	0.561149	0.635379	1.81881	2.15397	1.13329	1.43441		0.021698	0.03046	0.018247	0.0169015	-0.0371194	-0.028869	-0.0302754	-0.0641726
	1.10235	1.34178	0.435657	0.40738	2.50466	1.63534	0.973129			0.0216641	0.029819	0.0178374	0.0168696	-0.0423229	-0.0295429	-0.0320612
	0.41106	0.512934	0.306917	0.404133	1.37927	1.82272	1.27303			0.021183	0.0285903	0.0177848	0.0168477	-0.0425307	-0.0306106	-0.0335003
	0.127867	0.809743	0.291761	0.796732	1.36451	1.13431	1.25556			0.0198082	0.0259717	0.0176221	0.0165102	-0.0425517	-0.0307495	-0.0344329
	1.04918	1.91654	0.974531	0.276404	1.59232	2.22736	1.24419			0.0190155	0.0259567	0.016667	0.016438	-0.0437799	-0.0307976	-0.0367969
	0.718549	1.32065	-0.267563	0.437025	1.74069	3.06707	1.26132			0.0184964	0.0259345	0.0162022	0.0158844	-0.0454902	-0.0314857	-0.0372562
	1.70769	1.41328	0.498011	0.232401	1.56054	1.50885	1.13476			0.0182408	0.0256219	0.0159061	0.0154387	-0.0464867	-0.031945	-0.0385291
	0.598233	0.530095	0.812566	0.424962	1.56197	1.16005	1.57105			0.0181624	0.025607	0.0158482	0.0140688	-0.0471017	-0.0321087	-0.0399103
	0.335544	1.54258	1.04224	0.370684	1.872	1.82094	1.78032			0.0181516	0.0255514	0.0154429	0.0135184	-0.0492943	-0.0324882	-0.0406943
	0.417573	1.05229	1.00885	0.417515	1.48499	1.62372	1.96168			0.0174374	0.0253275	0.0151996	0.013413	-0.0508684	-0.0325415	-0.0444757
	0.67029	1.0246	0.986356	0.990983	2.80396	1.98464	1.48949			0.017421	0.0251419	0.0151979	0.0129998	-0.0529086	-0.0326629	-0.0473534
	1.21331	0.84962	0.743192	0.92122	2.43631	1.54454	1.45038			0.017405	0.0247923	0.0148889	0.0126694	-0.0536265	-0.0333514	-0.049598
	1.11108	1.0781	0.431152	0.789549	1.9829	2.00274	2.35904			0.0172898	0.0247284	0.0142778	0.0122525	-0.0538286	-0.0349098	-0.0505371
	0.435256	1.8101	1.32937	0.499989	1.30121	2.43211	1.83527			0.0172623	0.0245171	0.0141469	0.0119711	-0.056458	-0.035232	-0.05313
	0.386029	1.00034	0.736373	0.454193	1.31575	2.12617	1.43623			0.0172505	0.0244625	0.013945	0.011573	-0.058458	-0.0362229	-0.0532146
	1.15219	1.05659	0.198306	0.403774	2.52239	2.67009	1.46025			0.0171968	0.0243184	0.013812	0.0112384	-0.0640076	-0.0364669	-0.0572754
	0.704988	0.691937	1.30886	0.36248	2.51097	2.29864	1.37227			0.0171119	0.023636	0.0132881	0.0108754	-0.0682629	-0.0365796	-0.0683051
	0.910054	0.420288	0.160325	0.776281		1.29147	1.92591			0.0171014	0.0235861	0.0132511	0.0107846		-0.0367275	-0.076484
	0.184097	1.28423	0.624883	0.641015		1.24992	1.56484			0.0167534	0.0235602	0.0129814	0.0104085		-0.0368716	-0.0788226
	0.231836	1.20797	0.393984	0.419411		1.97775	2.21789			0.0163603	0.0235434	0.0128609	0.00982502		-0.0389412	-0.100601
	1.0489	0.883223	0.462666	1.04652		1.64324				0.0161306	0.0234037	0.0125903	0.00964138		-0.0390255
	1.52019	0.485852	0.238094	0.767271		1.35451				0.0159749	0.0233919	0.0121133	0.00807794		-0.0398412
	0.280402	0.546567	0.747486	0.406375		1.39463				0.0157483	0.0233248	0.0119181	0.00802619		-0.0402502
	2.39051	0.978804	0.757868	0.427505		2.74114				0.0157473	0.0233229	0.0117843	0.00800686		-0.0410449
	0.449108	1.73075	0.807993	0.651287		1.1241				0.0155626	0.0232745	0.0109271	0.00759667		-0.0411277
	1.18488	1.48075	0.458203	0.309241		2.01359				0.0154971	0.0232528	0.0106024	0.00681421		-0.041578
	0.491757	0.720715	0.373652	0.407413		1.29612				0.0154403	0.0232132	0.0104874	0.0063342		-0.0425323
	0.363521	0.822725	0.71507	0.403912		1.76268				0.0152753	0.0229956	0.00973337	0.006072		-0.04286
	0.341729	0.916082	0.311529	0.492997		2.50294				0.0144915	0.0229949	0.00960624	0.00583684		-0.0454024
	1.74957	0.908538	0.736267	0.394669		2.07235				0.014259	0.0229143	0.00944141	0.00540931		-0.0457969
	0.445031	1.5779	0.391261			1.76511				0.0141909	0.0223423	0.0094151			-0.0460705
	0.424546	1.09499	0.824374			1.69277				0.0136192	0.0220762	0.00883598			-0.0469446
	0.719501	0.705344	0.815014			2.09419				0.0133635	0.021806	0.0063818			-0.0479665
	0.607817	1.09311	1.10658			2.72779				0.0128659	0.0217543	0.00624429			-0.0489376
	0.861701	0.358688	0.416737			2.71843				0.0124812	0.0215311	0.00454361			-0.0516415
	0.762512	0.382054	0.42836			1.69415				0.0124214	0.0206713	0.00359483			-0.051822
	0.461178	2.20277	0.431002			2.00826				0.0123358	0.0205838	0.00321806			-0.0521343
	0.657993	0.9999				2.0046				0.0122754	0.0203633				-0.0529724
	1.42155	1.36481				1.44558				0.0120152	0.020179				-0.0536158
	1.53178	0.556797				1.69038				0.0115589	0.0201468				-0.0580326
	1.17885	0.595497				2.75598				0.0100957	0.0199775				-0.0590657
	0.616344	0.502008				1.79033				0.00854446	0.0198261				-0.0591429
	0.870648	0.487039				2.61308				0.00853067	0.0198093				-0.0602857
	0.410365	0.929892				2.45442				0.00778016	0.0196007				-0.0623622
	1.4671	0.507808				2.289				0.00721388	0.0193646				-0.0689391
	0.387878	2.10692				1.90454				0.00687641	0.0189446				-0.0712943
	0.341139	0.597079				2.10666				0.00602735	0.0183287				-0.0745894
	1.37552	0.515219				2.32522				0.00523721	0.0183251				-0.0859257
		0.996189				1.60186					0.018297				-0.0881311
		0.990273									0.017971
		0.475472									0.0179286
		0.903956									0.0176542
		1.22217									0.0175264
		2.21039									0.0173576
		1.16251									0.0171914
		1.07971									0.0171585
		0.350815									0.0169714
		1.45189									0.0168829
		1.8753									0.0168539
		1.24549									0.0165761
		1.00471									0.0164814
		0.76216									0.0159106
		0.666627									0.0157509
		2.52853									0.0156482
		0.856971									0.0154859
		0.444572									0.0153995
		0.888335									0.0152512
		0.37558									0.0151854
		1.55666									0.0148912
		1.01392									0.01487
		1.01005									0.0147241
		1.49852									0.0139745
		1.50083									0.0133029
		0.469028									0.0130319
		1.11613									0.0121677
		1.14524									0.0119557
		1.29485									0.0107818
		0.528529									0.0102664
		1.64672									0.00986952
		0.617944									0.00919976
		1.78604									0.00912994
		1.15317									0.00790026
		0.791539									0.00789983
		0.852011									0.0077876
		0.390129									0.00708005
C
	Initial Fluorescence									Fluorescence Change
	KAR9	Kar9-αβγ ̶	bik1Δ KAR9	bik1Δ Kar9-αβγ ̶	KAR9	Kar9-αβγ ̶	bik1Δ KAR9	bik1Δ Kar9-αβγ ̶		KAR9	Kar9-αβγ ̶	bik1Δ KAR9	bik1Δ Kar9-αβγ ̶	KAR9	Kar9-αβγ ̶	bik1Δ KAR9	bik1Δ Kar9-αβγ ̶
	Growth	Growth	Growth	Growth	Shrinkage	Shrinkage	Shrinkage	Shrinkage		Growth	Growth	Growth	Growth	Shrinkage	Shrinkage	Shrinkage	Shrinkage
	5219.6	5545.4	14286.4	2543.2	5561.86	3996.8	10224	3968.95		158.029	-321.571	-352.543	-100.429	-1.42857	-106.371	-22.8582	-11.5013
	6361.46	2921.2	3424.57	2547.6	7855.31	3092.62	7036.8	2454.76		-31.949	-32.3143	111.478	-102.571	-39.8991	29.3957	-50.7714	-114.163
	4225.58	1357	9447.57	2051.81	8553.27	6010.5	10099.4	6076.56		-43.2721	-15.5429	233.992	-86.6449	-22.5547	145.612	-111.514	-148.833
	1681.38	4148.67	12199.6	1301.8	16473.3	5037.29	2446.22	6318.82		33.8143	24.9252	185.4	-9.11429	106.953	-133.233	11.3326	-109.153
	3334.09	4557.67	2289.75	1355.1	23971.1	5629.96	9959.42	3725		-15.1013	-60.5714	-61.4286	122.029	-172.449	-54.0762	-112.514	-63.2
	6239.42	1973.24	3095.2	1836.52	1562.86	4887.53	4625.49	5079.11		6.22381	-14.1224	-26.3714	-26.8408	-5.30612	11.0738	33.8501	-19.3212
	11478.6	6600.43	9039	3531.07	7637.27	2265.58	2940	5207.54		-91.5068	-31.8776	414.143	-103.245	0.604511	30.4626	-32.0306	-71.8469
	7893.23	4366.32	5180.5	1931.25	11068.4	6449.18	3956.62	6774		-68.9733	-147.214	22.5918	-13.1224	-116.995	-86.981	-81.719	47.7143
	7958.6	3181.96	4853.58	4410.25	10580.8	1997.76	10756.5	16097.8		-485.886	-90.0918	-5.60884	-28.1939	-160.514	-33.5347	-327.127	-231.112
	9230.73	2163.08	3471.09	8416.22	6792.38	2651.11	2905.13	2446.67		-144.596	6.39116	-32.8476	-194.928	-120.767	-23.0851	14.9168	-40.2857
	6307.54	2709.8	10222.8	2355.33	10788.7	1000.4	9821.29	3816.07		-90.5408	-12.7714	-161.879	-11.8129	4.04762	43.0571	-324.408	-5.44898
	4921.04	5969.92	10256.9	3155.99	7042.76	3701.82	474.909	1867.5		71.3818	-160.565	-192.098	58.3155	64.4328	-18.8576	196.021	-85.8571
	1749	6785.2	1944.73	8565.5	14247.9	731.6	8858.8	3972.4		16.4898	-198.971	-10.981	-106.637	66.7091	7.3619	-56.0571	34.7429
	2264	3647.24	3161.8	8197.25	14092.1	3536.71	4498.25	1761.2		46.2143	-10.2939	-10.3429	131.255	-25.6857	-80.4476	-100.99	-52.2286
	11289.1	1766.76	1643	2690.43	6922.44	3178.75	3682.1	2104.9		-34.7669	-42.6776	-7.14286	-30.9294	-44.5724	17.9498	-67.4204	-95.8857
	6436.4	2073.14	9121.7	2167.43	4581.49	3359.8	6008.25	1446.2		-112.314	25.7169	-26.2245	-5.10518	100.838	-18.2	-184.214	-52.9429
	8537.52	2616.64	1697	7924.53	8502.6	3307.4	8723.4	2792.6		-17.8694	-44.102	203.314	-106.22	293.457	-152.914	-345.057	-175.829
	7683.17	3671.71	6968.89	2439.96	2483.32	10119.4	6163.5	4223.2		9.55782	-70.2531	-111.009	-4.55238	14.7857	-265.6	28.3662	-164.4
	561.4	8335.22	1252.75	1397.44	2883.18	4555.61	2472	4000.05		30.0286	-125	-5.40056	3.28571	57.2987	-49.6867	-54.1429	-177.567
	6628.29	5605.47	11900.1	2137.76	3398.2	5859.6	4640.1			-7.30042	-203.724	-59.3163	-10.9905	-122.657	39.2857	50.1224
	10472.3	5959.2	5089.98	2368.44	13165.7	3660.76	1044.3			-52.6819	121.571	43.8996	33.5238	26.2978	-56.7943	-13.9143
	16536.4	5461.41	3409.69	2408.83	7993.2	1740.5	3991.8			-116.666	-42.7558	-19.4632	-2.57143	99.9429	183.612	-169.886
	2703.43	2041.49	6216.78	4233.84	11147.6	4803.71	6000.6			55.551	18.076	-126.143	-58.3857	-20.3328	3.86122	-268.771
	9494.22	5755.35	5007.91	3562.54	6902.04	2752.33	1090.86			1.64236	12.5939	-19.9692	-89.0306	-45.9898	-35.0286	16.8735
	7188.45	1145.62	7357.16	8935.71	3465.93	1944.86	3565.6			60.9143	26.8762	41.4944	-93.303	51.0524	76.1224	-102.686
	6890.55	4701.46	4650.27	2571.31	6112	2350.81	4149.8			-36.1853	23.7253	-6.20952	-27.2527	-61.5714	99.9837	-102.2
	3781.39	26631.1	2989.57	3214.85	3774.2	8415.48	8743.7			-34.6387	-48.1429	-17.5918	7.99654	-93.9429	8.66939	335.2
	5133.76	13408	4106.83	4385.73	7070.86	3568.08	6194.82			121.485	-218.971	59.6463	-73.9481	64.1878	-4.53741	-67.3299
	5376.14	3320.78	4617.58	1648.32	8811	1754.8	1188.14			-73.2559	-8.35714	-32.4676	-15.1299	1.17143	-34.2286	59.4694
	23201.1	3629.18	2282.07	1038.42	6146.75	1893.84	4567.2			-192.501	-11.2584	-38.7551	18.3027	54.7041	-30.0286	-130.086
	1639.42	6972.51	8742.5	2998.98	13604.6	3969.32	2724.6			-28.2424	-84.5115	32.5612	-27.3766	-373.971	43.8881	17.6286
	9021.47	3457.2	9123.83	7340.47	7256.58	3458.8	7621.43			-104.783	-89.4857	0.666667	-79.7506	67.3503	-37.9699	-18.2082
	13682.2	2054.17	3248.87	4001.6	7560.4	6017.5	3650.2			-275.286	-9.5617	1.55714	55.8286	-256.6	-213.429	-59.3714
	2799.2	3175.64	3243.3	368.238	4029.99	2625.52	5274.4			-4.94129	65.1224	-18.7614	200.963	-40.2899	9.67347	-321.457
	14592.8	5920.24	13484.6	4202.75	10611.6	5366.95	2641.1			-30.5171	-52.1307	-102.313	-18.3276	-264.751	-65.7469	-78.6857
	17162.6	8547.29	1973.8	4308.49		2326.43	3336			6.22449	2.08163	65.7333	-75.1169		32.2939	-165.343
	8969.52	2295.25	5004.77	3530.92		6317.67	2163.3			-91.2511	-44.8265	-45.9491	-32.1357		-92.7279	-70.4857
	9349.49	9635.99	5271.54	4741.53		1680.38	3924.8			-125.733	98.0569	93.8003	-49.5196		-35.0531	-35.5143
	7524.55	4555.29	4138.2	1198.31		3540.36				-95.6562	-29.2521	64.4286	17.9077		4.98009
	5095.35	1701.82	4953.7	4711.54		4626.52				-72.187	44.0306	-27.3088	38.024		-169.641
	6122.76	3314.24	9398	4293.05		1939.62				-12.703	10.3342	-43.1948	-14.9184		-79.2898
	9247.5	8228.84	11548.8	2133.24		4368.38				-68.9388	-203.19	242.2	89.7628		-94.0816
	3724.42	5070.58	2073.68	2254.56		2728.6				-12.0646	-82.7183	-14.1694	-51.8691		147.457
	5412.09	3794.71	3297.42	4907.16		1065.38				40.7	-26.6239	46.2313	-42.3112		80.5469
	24851.2	1865.49	10258.4	1378.69		4642.6				-72.7645	139.29	-93.1702	15.0769		-239.257
	16793.7	2164.73	5777.67	5119.85		2586.2				-167.704	-38.7905	-14.3503	-44.0211		-23.9429
	1297.36	4910.36	2749.59	4529.58		2041.58				-12.3311	3.04082	62.6727	47.2483		-49.7007
	649.509	2922.08	16926.2	1293.24		1177.75				8.39307	1.13025	-292.506	183.649		14.1735
	10869.9	4250.51	6292.3			6960				-126.219	-2.6355	-15.6625			36.6633
	25394.1	5934.08	14707.4			3438.86				-177.637	-84.9966	-231.749			-81.2408
	1083.32	2587.5	3538.04			1497.08				4.47253	-0.272741	29.3818			55.7789
	8062.95	2897.05	9054.53			2489.14				-1.19221	-56.5065	-163.562			-47.4317
	11139.2	3028.88	6376.5			10078.9				-37.2041	-4.63361	39.3265			-23.8095
	14047.8	3328.75	6198.76			6643.17				136.753	34.8838	9.10789			-140.024
	2742.24	3254.22	6856.03			2600.4				-24.2372	-8.5	-16.5328			-48.7429
	9197.44	3375.28				5260.61				10.6905	-40.4216				-24.5204
	2770.18	1753.09				3230.76				-13.5524	-5.44935				-150.792
	5808.82	3120.31				5731.57				48.5375	-7.98556				-38.2041
	19745.5	1751.42				3250.8				-195.656	-0.450549				-88.0286
	12076.9	5291.09				2725.5				-103.241	-38.1662				-112.429
	19889.4	3470.64				2377.2				-166.781	-30.5229				-112.057
	7194.51	3292.92				1883.29				-15.1122	33.7925				15.6735
	4830	2218.28				5268.08				70.6857	2.59595				45.5442
	6768.88	7292.92				3212.4				-81.405	-166.054				30.5429
	1303.62	8513.74				1181.14				16.8814	-58.2613				183.412
	15805.7	5827.92				2553.8				-200.743	-56.2637				-95.4857
		3398.84				3030.9					-59.0286				-41.1714
		8884.05									-228.803
		1541.96									68.2869
		6139.85									-40.549
		3979.89									-28.4283
		2005.56									-24.8333
		7121.27									38.6476
		10818									-209.949
		10533.4									-80.2969
		3465.83									-12.5195
		7222.48									-167.845
		8585.58									-64.7173
		3385.69									44.6889
		3500.71									-32.2358
		4697.25									12.9405
		9529.24									-85.4939
		4336.6									-30.5714
		4615.64									20.7221
		6334.67									-77.0476
		6951.5									-33.2307
		1259.75									10.6122
		2271.08									38.6588
		3002									-62
		2467									-46.0816
		5007.57									43.9918
		2124.2									-2.00816
		4954.42									-14.8605
		3717.78									-47.6943
		3267.36									-51.4338
		2635.15									20.987
		4262									-87.4524
		4644.27									75.5286
		5100.64									-43.9748
		5877.8									-84.4381
		1925.71									14.7096
		3207.42									18.0242
		5951.81									-11.7347
D
	Duration
	KAR9	Kar9-αβγ ̶	bik1Δ KAR9	bik1Δ Kar9-αβγ ̶	KAR9	Kar9-αβγ ̶	bik1Δ KAR9	bik1Δ Kar9-αβγ ̶
	Growth	Growth	Growth	Growth	Shrinkage	Shrinkage	Shrinkage	Shrinkage		p-values (Wilcoxon test) compared to WT
	10.5	14	14	14	21	14	66.5	31.5		Kar9-αβγ ̶	bik1Δ KAR9	bik1Δ Kar9-αβγ ̶
	21	14	17.5	14	38.5	31.5	28	17.5		Growth	Growth	Growth
	24.5	14	17.5	17.5	70	21	14	28		0.094	0.097	0.18
	28	24.5	14	14	49	17.5	56	21
	35	7	24.5	10.5	21	28	24.5	14		Kar9-αβγ ̶	bik1Δ KAR9	bik1Δ Kar9-αβγ ̶
	28	17.5	10.5	17.5	21	42	66.5	31.5		Shrinkage	Shrinkage	Shrinkage
	24.5	17.5	10.5	21	63	24.5	24.5	21		0.1	0.031	0.013
	59.5	21	24.5	24.5	28	28	28	17.5
	14	21	24.5	24.5	14	17.5	17.5	21
	38.5	24.5	28	31.5	31.5	45.5	42	17.5
	21	10.5	42	24.5	28	14	21	21
	31.5	24.5	17.5	42	56	52.5	35	7
	24.5	14	28	59.5	35	28	14	14
	24.5	17.5	28	24.5	35	28	21	14
	63	17.5	21	45.5	38.5	42	17.5	10.5
	10.5	35	49	45.5	28	28	21	14
	17.5	21	17.5	52.5	14	14	14	14
	24.5	17.5	42	28	21	14	35	14
	14	28	56	28	35	63	10.5	17.5
	56	28	80.5	28	14	14	17.5
	52.5	14	31.5	28	31.5	42	10.5
	52.5	35	80.5	38.5	14	21	14
	17.5	45.5	28	28	45.5	17.5	14
	38.5	31.5	73.5	21	21	17.5	17.5
	35	28	31.5	59.5	28	21	10.5
	52.5	42	28	42	14	17.5	14
	66.5	28	21	31.5	14	17.5	10.5
	38.5	35	24.5	35	17.5	24.5	35
	45.5	28	59.5	35	14	14	17.5
	42	56	21	24.5	21	28	14
	31.5	38.5	24.5	31.5	10.5	38.5	14
	59.5	14	24.5	31.5	24.5	56	49
	24.5	45.5	28	31.5	10.5	10.5	10.5
	45.5	21	42	17.5	52.5	17.5	14
	94.5	52.5	31.5	70	17.5	17.5	10.5
	21	17.5	31.5	31.5		17.5	14
	63	21	38.5	49		24.5	10.5
	52.5	38.5	45.5	42		17.5	14
	42	56	14	45.5		31.5
	31.5	21	63	38.5		17.5
	98	31.5	38.5	42		17.5
	24.5	31.5	14	31.5		17.5
	24.5	38.5	49	38.5		10.5
	28	56	24.5	49		17.5
	42	28	52.5	42		14
	59.5	28	24.5	80.5		14
	52.5	21	35	24.5		24.5
	31.5	52.5	38.5	17.5		24.5
	52.5	31.5	42			24.5
	98	24.5	42			17.5
	38.5	59.5	31.5			24.5
	35	35	28			42
	21	52.5	24.5			24.5
	49	42	38.5			24.5
	31.5	28	70			14
	28	38.5				21
	28	35				17.5
	38.5	45.5				21
	42	38.5				14
	49	35				7
	28	31.5				14
	52.5	24.5				21
	17.5	73.5				24.5
	52.5	24.5				14
	31.5	52.5				17.5
	42	42				14
		28				10.5
		31.5
		59.5
		49
		45.5
		28
		28
		24.5
		49
		38.5
		17.5
		70
		45.5
		38.5
		56
		17.5
		31.5
		35
		28
		59.5
		24.5
		52.5
		17.5
		21
		17.5
		49
		24.5
		38.5
		35
		80.5
		28
		28
		70
		31.5
		42
		31.5
		42
E
	Initial MT length						Initial Fluorescence
	Strain	Microtubule	Estimate	SE	pValue		Strain	Microtubule	Estimate	SE	pValue
	KAR9	Growing	0.911741	0.0367067	4.62326e-122		KAR9	Growing	8536.72	361.586	3.49008e-112
	Kar9-αβγ ̶	Growing	1.12237	0.032935	1.90324e-10		Kar9-αβγ ̶	Growing	4308.65	256.593	3.36585e-58
	bik1Δ KAR9	Growing	0.696004	0.0370164	6.31674e-09		bik1Δ KAR9	Growing	6632.38	278.208	9.42873e-12
	bik1Δ Kar9-αβγ ̶	Growing	0.599064	0.0422955	1.94551e-13		bik1Δ Kar9-αβγ ̶	Growing	3981.39	304.389	1.05228e-48
	KAR9	Shrinking	1.53436	0.0583237	4.10609e-116		KAR9	Shrinking	8394.85	355.828	2.44167e-99
	Kar9-αβγ ̶	Shrinking	1.8548	0.0575388	3.29732e-08		Kar9-αβγ ̶	Shrinking	3215.36	384.51	2.63662e-38
	bik1Δ KAR9	Shrinking	1.35143	0.0532334	0.000613742		bik1Δ KAR9	Shrinking	4721.21	372.237	4.83223e-22
	bik1Δ Kar9-αβγ ̶	Shrinking	1.06703	0.0737155	3.49098e-10		bik1Δ Kar9-αβγ ̶	Shrinking	4488.41	522.332	1.56356e-13
	pValue for KAR9 is between KAR9 and 0, pValue for all mutants is between mutant and KAR9
[truncated: 15 more columns]
