# Supplementary material for: Multivalency ensures persistence of a +TIP body at specialized microtubule ends
Source: Nat Cell Biol. 2022 Dec 19;25(1):56–67. doi: 10.1038/s41556-022-01035-2 (PMC9859758; doi:10.1038/s41556-022-01035-2)
Supplement: Source Data Extended Data Fig. 9 — Numerical source data extended data for Fig. 9. [file 41556_2022_1035_MOESM26_ESM.xlsx]

## Sheet: Tabelle1
C
		Frequency	Upper Limit	Lower Limit		p (Two-Proportion z-test)
	Ctrl	0.991803	0.99958	0.955029			Ctrl	5% hex	30 μg/mL nocodazole
	5% hex	0.716981	0.793975	0.62481		Ctrl		1.55433e-09	0
	30 μg/mL nocodazole	0.190476	0.333008	0.0998201		5% hex			5.58179e-09
						30 μg/mL nocodazole
E
		Control	5% hex	30 μg/mL Nocodazol		p(Welch's t-test)
		1.77996	0.107566	0.148544		Control vs 30 μg/mL Nocodazol	5% hex vs 30 μg/mL Nocodazol
		1.8235	0.217693	0.962973		0.0009	<0.0001
		1.71337	0.151105	0.330382
		1.85936	0.727352	0.627469
		1.12944	0.274037	1.05261
		0.991145	0.148544	1.03724
		1.54178	0.478925	0.650519
		0.837479	0.107566	0.509658
		0.642835	0.156227	0.983461
		1.08334	0.107566	1.15505
		0.986022	0.250988	1.3625
		0.48917		0.722229
		1.03981
		1.06798	0.0102444
		0.829796	0.130616	0.115249
		0.484047	0.192082	0.053783
		0.496853	0.197204	0.783696
		0.973217	0.204888	0.573686
		1.07566	0.0512219	1.11152
		0.950167	0.0307332	0.827234
		0.717107	0.179277	0.39697
			0.189521	0.207449
				0.555758
		0.494292		0.755524
		2.2845	0.384165
		0.586491	0.110127
		1.30104	0.0332943	0.550636
		0.494292	0.130616	0.253549
		3.23467	0.115249	0.238182
		0.171594	0.297087	0.473803
		0.952728	0.0051222	0.471242
		1.11408	0.414898
		0.568564	0.409776
			0.289404
		1.70313
		0.112688	0.0614663
		0.115249	0.0717107
		1.22677	0.0563441
		0.463559	0.0409776
		0.245865	0.932239
		0.079394	0.650519
		0.763207	0.440509
		0.192082	0.0717107
		1.488
		0.0281721
		1.11408
		1.47007
		1.49824
		0.0153666
		0.916873
		1.62886
		2.09498
		1.36763
		1.83118
		1.19603
		1.82606
		1.50336
		0.240743
		0.740157
		0.322698
		0.604419
		0.496853
